# Supplementary material for: The molecular framework balancing growth and defense in response to plant elicitor peptide-induced signals in Arabidopsis
Source: Plant Cell. 2024 Dec 19;37(1):koae327. doi: 10.1093/plcell/koae327 (PMC11684079; doi:10.1093/plcell/koae327)
Supplement: koae327_Supplementary_Data [file koae327_supplementary_data.zip]

Archive with 4 entries (4 files):
- Supplementary tables_TPC.xlsx
- tpc.00408.2024-s08.pdf
- Author_Revisions_Checklist_Final.doc
- Supplemental figures_TPC.pdf
