# Supplementary material for: The molecular framework balancing growth and defense in response to plant elicitor peptide-induced signals in Arabidopsis
Source: Plant Cell. 2024 Dec 19;37(1):koae327. doi: 10.1093/plcell/koae327 (PMC11684079; doi:10.1093/plcell/koae327)
Supplement: koae327_Supplementary_Data [file koae327_supplementary_data.zip › Supplementary tables_TPC.xlsx]

## Sheet: Index
	Supplementary tables
	The molecular framework balancing growth and defense in response to PEP-induced signals in Arabidopsis roots
	Souvik Dhar, Soo Youn Kim, Heeji Shin, Jongsung Park, and Ji-Young Lee*
	Supplementary tables S1-S29
	Supplementary Table S1. Summary table of PEP1 treated samples and RNA-seq reads. (supports to Figure 1)
	Supplementary Table S2. The RPKM (Reads Per Kilobase of transcript per Million mapped reads) with the corresponding gene IDs in the transcriptome dataset. (supports to Figure 1)
	Supplementary Table S3. A list of 8,296 differentially expressed genes (DEGs) identified from PEP1 treated samples compared to the mock samples (FC ≥ 1.5; FDR < 0.01) and their expression values in RPKM (Reads Per Kilobase of transcript per Million mapped reads). (supports to Figure 1)
	Supplementary Table S4. K-means clustering of the 8,296 differentially expressed genes (DEGs) regulated by PEP1. (supports to Figure 1)
	Supplementary Table S5. GO enrichment (biological processes) analysis of differentially expressed genes (DEGs) induced (cluster 1, 3, 5, 7) and repressed (cluster 2, 6, 8, 9, 11) by PEP1 by BINGO (corrected p-value ≤ 0.01). (supports to Figure 1)
	Supplementary Table S6. GO slim analysis of differentially expressed genes (DEGs) induced (cluster 1, 3, 5, 7) by PEP1, using BINGO (corrected p-value ≤ 0.05). (supports to Figure 1)
	Supplementary Table S7. List of transcription factors from PEP1-induced clusters 1, 3, 5, and 7. (supports to Figure 1)
	Supplementary Table S8. Classification of the 344 PEP1-induced transcription factors based on protein domains. (supports to Figure S4)
	Supplementary Table S9. The in silico interaction scores between PEP1-induced transcription factors (TFs) and the degree of each TF. (supports to Figure S5)
	Supplementary Table S10. The in silico interaction scores of a network between PEP1-induced transcription factors with genes in the cluster 9. (supports to Figure 2)
	Supplementary Table S11. DAP-seq predicted STZ targets among the PEP1-suppressed cell cycle genes. (supports section two of the results)
	Supplementary Table S12. Frequency of xylem vessel distribution in the roots of STZ-OE #2 (T3) seedlings. (supports Figure 4)
	Supplementary Table S13. Summary table of STZ-OE #2 (T3) samples used for RNA-seq and RNA-seq reads. (supports Figure 5)
	Supplementary Table S14. The RPKM (Reads Per Kilobase of transcript per Million mapped reads) with the corresponding gene IDs in the STZ-OE RNA-seq dataset. (supports Figure 5)
	Supplementary Table S15. List of 8,435 differentially expressed genes (DEGs) identified from STZ-OE RNA-seq datasets compared with the mock samples (FC ≥ 1.5; FDR < 0.01) and their expression values in RPKM (Reads Per Kilobase of transcript per Million mapped reads). (supports Figure 5)
	Supplementary Table S16. K-means clustering of the 8,435 genes differentially regulated by STZ. (supports Figure 5)
	Supplementary Table S17. List of 61 common cell-cycle genes that both STZ and PEP1 suppress. (supports Figure S18)
	Supplementary Table S18. GO term (biological processes) enrichment analysis of the 61 cell-cycle related DEGs suppressed by both PEP1 and STZ-OE (corrected p-value ≤ 0.05). (supports Figure 5)
	Supplementary Table S19. Arabidopsis root cell type-specific expression (Brady et al., 2007; Zhang et al., 2019) patterns of the STZ-regulated cell cycle, dPCD, ePCD, and stress-related genes. (supports Figure 5)
	Supplementary Table S20. Common dPCD and ePCD genes that STZ upregulates. (supports Figure S18)
	Supplementary Table S21. List of 190 among 344 TFs induced by PEP1, which are differentially expressed under STZ-OE. A high dosage of STZ represses many of TFs induced by PEP1. Directly targeted TFs based on Dap seq data (O'Malley et al, 2016) are marked in bold. (supports section five of the results).
	Supplementary Table S22. Stress regulators connected with STZ on the STRING database and differentially expressed by both PEP1 and STZ-OE. (supports Figure 5 and S18)
	Supplementary Table S23. Expression levels of the selected cell cycle, dPCD, ePCD, and stress-responsive genes in STZ-OE #2 (T3) and STZ-OE #9 (T3) lines as measured by RT-qPCR in Arabidopsis roots. (supports Figure 6)
	Supplementary Table S24. Stress regulators downstream of STZ, selected for RT-qPCR, presented in Figure 6D (supports Figure 6)
	Supplementary Table S25. Root growth data of the STZ-OE lines and stzl mutants under PEP1. (supports Figure 7, S19, S21)
	Supplementary Table S26. Concentration, RIN values and rRNA ratios of RNA samples used for RNA-seq in this study (supports Figure 1 and 5)
	Supplementary Table S27. A list of primers used in this study.
	Supplementary Table S28. Description of the abbreviated cell-type specific markers/tissue layers.
	Supplementary Table S29. Results of the statistical tests performed.

## Sheet: S1
Supplementary Table S1. Summary table of PEP1 treated samples and RNA-seq reads. (supports to Figure 1)
Sample	Code	Growth condition	Raw reads	Total mapped reads
1	Mock3_3H	Mock sample from 3h of PEP1 treatment	68802292	51620764
2	Mock4_6H	Mock sample from 6h of PEP1 treatment	75387790	57568668
3	Mock2_12H	Mock sample from 12h of PEP1 treatment	75383714	57211626
4	Mock1_24H	Mock sample from 24h of PEP1 treatment	59027554	44028358
5	PEP1_3H_1	3 hours of 1 µM PEP1 treated sample	66426256	50872684
6	PEP1_3H_2	3 hours of 1 µM PEP1 treated sample	62499918	47536710
7	PEP1_3H_3	3 hours of 1 µM PEP1 treated sample	73862846	55789490
8	PEP1_6H_1	6 hours of 1 µM PEP1 treated sample	70616506	52473456
9	PEP1_6H_2	6 hours of 1 µM PEP1 treated sample	58516902	44062574
10	PEP1_6H_3	6 hours of 1 µM PEP1 treated sample	67083316	49713450
11	PEP1_12H_1	12 hours of 1 µM PEP1 treated sample	63436734	49182252
12	PEP1_12H_2	12 hours of 1 µM PEP1 treated sample	71832212	56756630
13	PEP1_12H_3	12 hours of 1 µM PEP1 treated sample	69589990	51795834
14	PEP1_24H_1	24 hours of 1 µM PEP1 treated sample	57441044	43354488
15	PEP1_24H_2	24 hours of 1 µM PEP1 treated sample	62331308	47432328
16	PEP1_24H_3	24 hours of 1 µM PEP1 treated sample	61896092	47856378
Total			1064134474	807255690
Min			57441044	43354488
Max			75387790	57568668

## Sheet: S2
Supplementary Table S2. The RPKM (Reads Per Kilobase of transcript per Million mapped reads) with the corresponding gene IDs in the transcriptome dataset. (supports to Figure 1)
Gene ID	Mock3_3H	Mock4_6H	Mock2_12H	Mock1_24H	PEP1_3H_1	PEP1_3H_2	PEP1_3H_3	PEP1_6H_1	PEP1_6H_2	PEP1_6H_3	PEP1_12H_1	PEP1_12H_2	PEP1_12H_3	PEP1_24H_1	PEP1_24H_2	PEP1_24H_3
AT1G01010	3.87612	3.29191	3.79006	6.3263	8.47266	8.58514	9.4639	5.6777	5.24115	5.461	6.5057	8.82119	9.18955	16.3666	13.1755	13.3535
AT1G01020	5.40731	4.6707	4.46113	5.27344	5.822	5.49478	6.44151	5.92133	5.81178	5.35721	5.57127	4.9932	4.44966	4.39065	5.54286	5.51158
AT1G01030	0.243792	0.336313	0.507618	0.505702	0.304463	0.366558	0.468502	0.553454	0.57122	0.350508	0.177147	0.289956	0.672833	0.647536	0.408183	0.303425
AT1G01040	5.35736	5.1981	5.24347	5.08772	4.82997	5.06513	5.26659	4.34412	4.74784	4.95748	4.8154	4.42487	4.90583	4.84814	4.55096	4.02607
AT1G01050	39.0537	38.5068	37.8391	40.5016	33.7368	33.2673	36.6907	38.8189	41.581	40.3511	35.6886	36.3119	35.5272	32.421	34.4357	31.8343
AT1G01060	0.799468	0.724576	0.713585	0.94741	0.566984	0.597439	0.707913	0.46512	0.372627	0.526648	0.369929	0.664576	0.711092	1.94474	1.40333	0.91799
AT1G01070	1.27943	0.445399	1.46677	2.3295	0.0916406	0.441323	0.52924	0.266535	0.0881702	0.171925	0.173782	0.424391	0.450037	0.448051	0.2621	0.340958
AT1G01080	1.57572	1.67888	2.05733	1.6953	2.50179	2.01305	1.97256	1.42246	2.10662	2.0404	2.00407	1.80406	2.3094	2.58247	1.81573	1.95961
AT1G01090	156.305	154.901	144.491	134.039	103.97	95.3188	87.5368	128.643	127.316	123.683	131.676	114.715	106.349	77.5167	90.8255	93.3099
AT1G01100	261.865	249.832	257.405	243.594	224.711	200.928	196.812	246.661	230.959	262.766	242.116	208.154	197.129	133.823	157.715	152.915
AT1G01110	6.90021	8.56989	7.69451	7.0136	8.498	8.17284	8.53426	9.48415	10.3818	10.8341	8.17682	8.17374	9.33093	11.8103	9.93194	8.77851
AT1G01120	5.73987	3.97864	7.30846	8.67773	8.62145	8.91893	12.3864	3.45482	3.40646	2.56833	5.88573	9.47927	8.1479	11.0158	13.8291	11.9958
AT1G01130	1.86914	2.25899	2.56639	2.35821	1.77294	1.56642	1.48509	2.03864	1.64232	1.83537	2.17506	1.84783	1.43762	1.23372	1.8352	1.57787
AT1G01140	0.976922	0.702716	1.18173	1.73696	0.969501	0.839357	1.20192	0.929365	0.867805	0.702279	1.74649	1.82586	1.71186	3.04219	2.69886	2.40861
AT1G01150	0	0	0.0313805	0	0.0176453	0.0188836	0	0.0342141	0.0407451	0	0.0730073	0.0316321	0.0173309	0.0621158	0.0567756	0.037515
AT1G01160	19.8128	18.3586	19.2487	20.8522	22.8101	20.3902	21.9213	20.3798	18.9512	21.4426	20.0087	20.9665	19.4164	17.7913	17.8447	16.9497
AT1G01170	1.20025	0.645746	1.08296	1.74496	0.925604	1.09483	0.977297	1.27521	1.2374	1.59526	1.66288	1.92129	1.81821	3.20118	2.24673	1.19109
AT1G01180	1.01118	1.43164	2.16086	1.65353	2.1061	2.39838	1.87124	2.3298	1.5899	1.32628	2.45778	3.04946	3.55368	5.54463	4.72043	5.71192
AT1G01190	0	0.017698	0.0712337	0	0	0	0.0547871	0.0194165	0	0.0204944	0.0828631	0.0718047	0	0	0.0429601	0.0851589
AT1G01200	4.4302	4.09887	4.16079	4.46225	3.16717	3.69558	2.47813	3.26866	3.82182	2.88556	4.22714	3.71796	2.64913	4.31582	4.64608	4.21393
AT1G01210	10.1752	8.9023	8.84634	7.63125	5.74764	5.07736	5.64132	6.15992	6.46705	8.36265	6.7667	8.16791	6.95899	3.35991	5.13337	4.2436
AT1G01220	13.5872	13.2961	13.5402	12.7065	13.6149	12.9223	12.9189	13.5596	14.3805	12.6439	13.9236	13.4214	14.2531	13.2973	12.0472	13.4331
AT1G01225	2.57768	3.41987	2.94283	3.20722	2.93586	2.3707	3.13953	3.77781	3.7902	3.00432	1.9601	2.05735	2.14954	2.50544	2.00378	2.46835
AT1G01230	17.6033	19.9823	17.1636	19.6702	19.5172	18.1265	20.1688	16.9629	18.7119	15.7271	18.4316	17.6287	17.016	15.9404	18.8349	20.6102
AT1G01240	0.912485	1.26004	0.757449	1.64755	1.7407	1.64486	1.90812	1.92099	1.88145	2.08449	1.99207	1.75942	1.94612	4.28067	2.78057	3.34649
AT1G01250	0	0	0	0	0	0	0	0	0	0	0	0	0	0	0	0
AT1G01260	14.9124	15.6676	13.5694	12.2718	14.3037	13.9631	14.3188	14.7808	14.7344	14.0091	14.3228	15.0472	13.8665	13.4005	11.9116	11.017
AT1G01280	0	0	0	0	0	0	0	0	0	0	0	0	0	0	0	0
AT1G01290	9.00985	7.55926	8.28785	7.37183	7.91267	7.45714	8.22285	9.13988	9.32079	8.35249	8.81138	9.66414	7.68412	6.35717	6.40317	6.57376
AT1G01300	76.2105	73.0372	73.6117	68.2701	68.1986	66.4554	64.5005	79.0571	75.2611	82.0415	82.8092	74.3044	71.8706	61.322	61.4894	58.5327
AT1G01305	0.188383	0.0563065	0	0.0736228	0	0.0681892	0	0.0617739	0	0	0	0.0571121	0.0625821	0.0747671	0	0.0677337
AT1G01310	0.198281	0.071118	0.178904	0.0464946	0.201197	0.12919	0.073386	0.117035	0.0929171	0.164711	0.124867	0	0.0395222	0.188869	0.129474	0.0855511
AT1G01320	3.72735	2.60805	3.13155	2.59341	2.61651	2.27372	2.26153	2.78916	3.10681	3.37969	3.0998	3.17888	3.40621	2.3233	2.16346	2.07838
AT1G01335	0	0	0	0	0	0	0	0	0	0	0	0	0	0	0	0
AT1G01340	0.625418	0.579811	0.870362	1.47896	2.58148	2.38278	2.94247	0.771675	0.745116	0.506322	1.99153	2.67058	2.69394	5.78061	5.26057	4.29923
AT1G01350	14.4473	14.8986	15.0422	13.5202	16.139	16.5612	16.8264	14.9112	15.8745	14.9433	17.2626	16.2337	15.0317	13.7749	14.8687	13.729
AT1G01355	0	0	0	0	0	0	0	0	0	0	0	0	0	0	0	0
AT1G01360	6.26252	8.56049	9.518	8.19091	11.2971	9.64167	10.5075	9.66553	8.57584	9.42181	6.57302	6.60716	7.5451	8.78218	8.87532	8.91677
AT1G01370	2.61662	2.2882	2.38429	1.85285	1.38012	1.22378	1.00679	1.91146	1.97282	1.53336	1.76746	1.57871	1.57499	1.03337	1.29696	1.17369
AT1G01380	1.19581	2.25174	1.3307	1.54222	0.161785	0.0432847	0.258172	0.3137	0.233488	0.7864	0.585711	0.181266	0	0	0.13014	0.128987
AT1G01390	0	0	0.0190403	0.0247414	0	0.0458309	0.0390512	0.0415191	0	0	0.0442975	0	0	0.050252	0	0
AT1G01400	0	0	0	0	0	0	0	0	0	0	0	0	0	0	0	0
AT1G01410	0	0	0	0	0	0	0	0	0	0	0	0	0	0	0	0
AT1G01420	0.0641459	0.095864	0.0771698	0.30083	0.390535	0.603693	0.316548	0.42069	0.500993	0.377439	0.314189	0.505625	0.362265	1.12019	1.32639	0.622724
AT1G01430	18.72	18.1921	19.6461	18.4062	14.3218	13.2833	13.1054	12.8456	13.0349	13.7473	16.1655	15.1943	13.0301	12.7564	13.9593	14.8684
AT1G01440	6.94272	7.13415	7.36786	7.03368	6.74931	7.70364	7.90059	7.52893	6.78257	6.33819	6.52891	6.54756	7.76674	8.44678	6.9853	8.10453
AT1G01450	6.663	4.22893	5.83869	5.49733	5.23071	5.35959	5.63233	5.61063	6.9386	6.57697	6.90702	6.30945	8.41674	8.16195	7.72882	6.89134
AT1G01453	7.05143	6.23024	5.87293	5.75387	9.22565	10.3779	8.79497	7.82618	7.14136	6.54417	5.36779	7.40002	6.25533	3.84428	4.52575	6.57523
AT1G01460	0.0274004	0.0245694	0.0123614	0.0321254	0	0.0297544	0.0126765	0.0134775	0	0	0	0.0249209	0	0.0163123	0.0149099	0.0147778
AT1G01470	26.7998	11.5153	10.9489	15.1524	121.061	84.0273	110.039	56.8238	34.7756	41.8127	20.3325	29.4971	31.5359	42.7298	30.943	28.409
AT1G01480	1.69263	1.02899	2.0061	3.17859	5.69112	5.07801	6.60971	2.0038	1.94937	1.34052	6.59434	8.23224	7.99139	28.8641	23.9785	17.0973
AT1G01490	15.6082	16.0803	18.0354	20.5935	25.8064	27.679	29.6971	20.4309	21.5739	23.1256	20.3697	25.5422	24.5836	27.3446	26.2434	25.5521
AT1G01500	3.18722	3.53524	3.7069	4.06084	4.05663	3.84116	3.63093	4.11412	3.84185	3.67298	3.61596	3.35123	3.61711	3.70718	3.98997	3.57704
AT1G01510	20.8506	20.3457	21.0924	20.4605	22.9764	21.9592	21.3177	25.1157	23.9907	24.443	23.6439	21.3462	22.4741	22.7746	21.2727	20.2805
AT1G01520	0.267332	0.325323	0.120604	0.179104	0.232512	0.269564	0.229688	0.563546	0.514524	0.337072	0.160335	0.138938	0.209337	0.22736	0.166251	0.185375
AT1G01530	0.0373617	0.0335016	0	0	0	0	0	0	0	0	0.0392142	0	0	0	0	0
AT1G01540	18.7249	18.592	20.6211	20.3351	14.3096	14.9657	14.6111	18.1417	18.543	18.1377	17.622	18.2301	17.2979	14.3546	17.4537	16.7938
AT1G01550	40.2946	47.1454	43.8801	45.2637	56.1651	61.0233	61.4806	57.8073	50.8392	43.3431	45.4205	55.2937	63.8344	72.2225	64.1948	61.7677
AT1G01560	0.0497144	0.133734	0.0299041	0.0388582	0.252227	0.125966	0.0919993	0.326044	0.252382	0.18928	0.382648	0.648093	0.578041	1.57849	1.40671	1.23337
AT1G01570	1.3735	1.1931	1.16182	1.62712	1.35014	1.07202	1.07229	1.04153	1.08949	0.950796	1.18631	1.36633	1.09794	0.81769	1.08995	1.54327
AT1G01580	0.739247	1.24075	1.21429	1.41121	0.903987	1.16297	1.00847	1.50109	1.14363	1.40728	1.06437	1.06887	1.31292	1.26387	0.917983	1.34944
AT1G01590	0	0	0	0.0126709	0	0	0	0	0	0	0	0	0	0	0	0
AT1G01600	0.363275	0.184115	0.185264	0.166664	0.160268	0.0857577	0.0730718	0.139841	0.277558	0.131204	0.0994661	0.258576	0.188894	0.169255	0.137514	0.0681479
AT1G01610	0.428901	0.0769176	0.361189	0.838105	0.362674	0.388125	0.317482	0.168773	0.200989	0.118762	0.285106	1.32631	2.13726	1.07243	1.43144	0.940699
AT1G01620	126.171	162.02	167.813	217.529	64.0027	64.6653	61.7008	178.99	188.662	156.833	206.723	186.843	211.129	179.149	246.125	278.863
AT1G01630	31.0521	31.0297	32.2171	31.9289	27.9036	29.1481	29.3564	29.2893	29.6981	30.528	31.6781	32.5561	32.3812	32.4886	34.1228	30.812
AT1G01640	1.3267	0.987995	0.994161	1.16002	0.867049	1.24533	1.58127	1.28302	1.60696	1.49434	2.14772	2.39284	2.53238	3.18609	2.91217	2.06169
AT1G01650	10.1411	8.71614	8.86714	7.54996	16.188	16.1531	17.5566	13.8133	12.6511	11.9437	13.7985	13.6682	13.5138	18.0209	14.5906	14.387
AT1G01660	1.79985	0.873685	1.33092	1.39624	1.75766	2.27778	2.34152	1.18484	1.2049	1.12415	1.24992	2.25239	1.82074	0.886211	1.4875	2.30635
AT1G01670	0.440537	0.343045	0.397487	0.299029	0.294089	0.339906	0.504161	0.296522	0.421032	0.469477	0.316365	0.316321	0.415941	0.27607	0.555139	0.37515
AT1G01680	0	0	0	0	0	0.0965414	0	0	0.0208307	0	0.0933113	0.113202	0.0177206	0.105854	0.212859	0.115076
AT1G01690	2.42568	2.3347	2.10832	1.86554	1.78391	1.51037	1.58551	2.45194	2.60712	2.34543	2.09048	2.03414	1.8741	1.3381	1.16251	1.52428
AT1G01695	0.32541	0.109421	0.0734025	0.119226	0.0619115	0.110427	0.150547	0.300114	0.381228	0.12671	0.128079	0.0924886	0.0608081	0.12108	0.154938	0.10969
AT1G01700	0.443071	0.206004	0.133258	0.327077	0.416284	0.516777	0.637721	0.742595	0.557522	0.834942	0.396144	0.432828	0.457928	0.566628	0.464337	0.477923
AT1G01710	3.16866	3.32807	3.7687	3.78003	4.82289	4.47557	4.71563	3.33516	3.68623	3.84244	3.73277	4.27252	4.81422	6.01541	5.31739	4.78029
AT1G01715	4.12171	3.24788	3.62877	3.77812	4.03024	4.20456	4.25288	3.56325	4.18489	3.99452	4.01145	3.8169	4.05799	2.94455	3.34387	2.88312
AT1G01720	44.9364	66.8961	45.5391	59.8211	49.8147	55.9819	51.3503	88.162	85.0659	65.8398	63.0342	57.8238	72.3442	103.474	86.5693	81.9593
AT1G01725	2.50313	3.67579	1.60388	2.67958	3.27615	3.07273	3.52448	2.42677	3.23	3.72924	2.55109	2.34261	2.20543	4.27622	3.00053	3.1696
AT1G01730	13.9902	14.3154	13.1751	13.3374	17.9777	15.3733	17.9374	17.2377	17.9866	18.1081	15.1801	15.9622	16.1327	22.2212	17.4957	16.2907
AT1G01740	2.96763	2.53783	2.70242	2.20683	3.40162	2.9988	2.77131	3.16269	3.50887	3.43814	2.75427	3.64878	3.27253	3.05906	2.52693	2.90467
AT1G01750	76.9707	70.6269	60.2036	75.52	111.045	116.702	116.422	76.3648	72.6321	67.5286	53.1941	58.3956	61.3753	50.4446	60.6385	82.5414
AT1G01760	2.85518	2.843	2.72594	2.7442	2.93085	2.46957	2.76471	2.97208	3.46162	3.55077	2.82251	2.7176	3.45765	2.86591	2.40274	2.43516
AT1G01770	1.83249	1.28701	2.33759	2.44484	2.83954	3.08782	3.33266	2.66411	2.58042	2.68079	2.65289	3.07061	3.58962	4.46051	4.1458	3.69037
AT1G01780	18.9416	16.7038	20.1979	22.2385	18.5053	17.7074	19.2643	13.9112	12.6847	11.4596	11.912	16.753	15.8873	13.3268	12.9761	17.5328
AT1G01790	3.12033	3.83703	3.00412	3.02217	3.66524	3.71988	3.45205	2.99177	3.62246	3.2107	3.18604	2.75057	2.96894	3.03549	3.00214	2.95725
AT1G01800	29.4632	30.0612	31.6349	31.5583	50.4396	52.1967	54.2117	44.9673	50.8141	46.7426	44.7294	47.8902	48.9324	71.139	59.7781	55.412
AT1G01810	2.07664	1.33006	1.92724	1.32172	1.44492	1.86847	1.70187	1.34247	1.94628	1.417	1.86823	1.67287	1.4783	0.777097	0.839432	0.959993
AT1G01820	9.54493	9.97282	9.64563	11.0741	14.4521	13.5556	15.8971	12.1006	13.7103	13.7894	12.4051	14.5542	15.8489	20.6148	16.1688	16.1151
AT1G01830	7.43766	8.50527	8.5493	7.93177	6.46743	6.93219	7.0305	7.03045	7.29062	6.54528	6.82668	7.27586	6.79231	8.17457	9.15403	8.96465
AT1G01840	2.3567	1.73283	1.48848	1.54733	1.38698	1.58669	1.26475	1.11283	1.65657	2.25135	1.83042	1.54328	1.22134	0.841813	0.564256	0.864305
AT1G01860	2.57938	2.16933	1.86185	2.02307	2.31045	2.37601	1.85994	2.06497	2.20906	2.34586	2.07246	2.26508	1.68423	2.2875	2.0134	1.89962
AT1G01880	0.340192	0.259852	0.341053	0.324994	0.319625	0.150504	0.139899	0.384244	0.236176	0.431743	0.251264	0.320868	0.238585	0.0750103	0.150835	0.244634
AT1G01900	1.63505	2.50999	2.30142	2.99052	0.889273	1.22156	1.04086	1.46693	1.54773	1.33106	1.46899	1.64175	1.32969	1.09021	1.01072	0.973541
AT1G01910	28.0668	27.3165	26.1191	24.8092	27.6775	25.2859	25.6818	25.4692	24.1979	24.7034	25.3919	25.1499	23.9686	20.3348	21.6185	21.7624
AT1G01920	9.72545	8.57922	9.45809	8.66593	9.5164	9.91022	9.72837	10.3535	10.3221	11.1248	9.36897	9.3331	10.4156	8.73804	8.81067	8.47175
AT1G01930	7.01284	7.0771	6.22692	5.94146	7.93317	7.18479	7.56648	7.56927	6.86584	6.44564	6.17714	6.49095	6.79157	7.33203	6.79608	6.34828
AT1G01940	11.5927	9.02722	10.5631	13.7707	8.59023	7.95076	7.90373	9.65993	8.3766	9.99824	11.307	10.3009	9.50127	5.78912	6.53646	6.41684
AT1G01950	6.09942	5.71814	4.7586	5.14717	5.39602	5.33048	5.26516	6.02905	5.97327	6.09071	5.51248	5.80659	6.2244	5.11411	5.10372	4.97971
AT1G01960	39.7967	42.3154	39.5776	39.7448	42.1423	40.7	39.2847	42.2199	41.0462	40.0658	40.6373	37.0374	38.6659	33.435	36.2996	35.3275
AT1G01970	3.03999	3.28988	2.87533	3.09718	4.33984	4.39396	4.11255	3.89807	3.53688	3.4614	3.1247	2.84117	2.75808	4.21872	3.33124	3.0982
AT1G01980	0	0	0	0.0469998	0.0203382	0.0217655	0	0.0394356	0	0.0208125	0	0	0	0	0	0
AT1G01990	11.1033	12.3222	11.5741	10.9045	16.4625	16.1425	14.504	14.4696	13.7731	14.4863	14.0943	12.5223	12.1594	15.149	11.2024	12.3994
AT1G02000	13.7311	15.5736	13.4608	16.4036	15.1757	14.6489	14.4735	15.5525	13.4779	12.8322	11.8996	11.8473	12.1868	12.9026	12.6819	11.9491
AT1G02010	1.94781	2.26772	1.99132	1.89694	2.43868	2.34543	2.3037	2.14795	2.04269	2.05516	1.92073	1.95014	2.2465	2.30049	1.85483	1.85534
AT1G02020	3.14516	2.88933	3.96459	3.59715	3.69203	4.06832	3.29532	3.64006	3.32342	3.57	2.79947	3.08492	2.91942	3.26756	2.96986	3.24289
AT1G02030	0.689591	0.66716	0.540333	0.765953	0.534005	0.965604	1.04105	0.357045	0.531499	0.414554	0.228562	0.511655	0.379801	0.518572	0.533238	0.782983
AT1G02040	0.528479	0.177704	0.149011	0.232354	0.703828	0.502147	0.397304	0.129973	0.0773913	0.308674	0.173338	0.180246	0.164591	0	0.215679	0.249396
AT1G02050	8.24798	7.26793	10.5946	8.88998	12.0353	10.1439	9.63306	11.6448	10.3868	12.4147	9.97916	8.82035	10.21	8.32062	9.49367	8.10195
AT1G02060	7.41797	6.41735	7.71431	7.83969	10.2304	8.96291	8.3782	8.30811	9.9348	10.2159	8.69958	8.29879	8.76388	6.48949	6.80331	7.45677
AT1G02065	0	0	0	0	0	0	0	0	0	0	0	0	0	0	0	0
AT1G02067	0	0	0	0	0	0	0	0.171687	0	0	0	0	0	0	0	0
AT1G02070	0.821582	0.387736	0.35114	0.456281	0.263262	0.0469562	0.280071	0.127616	0.151975	0.134701	0.0907703	0.157313	0.043095	0	0.141179	0
AT1G02080	18.1666	17.8579	17.107	16.3817	18.4511	18.2587	18.1687	18.0201	18.2643	18.3599	17.3124	16.3592	17.8066	15.4133	15.7091	14.5297
AT1G02090	23.5494	22.2689	22.6426	26.4801	19.5016	19.6406	19.6802	17.9584	18.6615	20.3854	18.0038	18.9969	18.1628	13.6827	13.8719	14.0461
AT1G02100	8.61266	8.3818	8.79474	9.82577	9.57661	9.61863	9.60349	8.58686	10.0598	9.92041	9.05322	9.35776	10.511	10.8535	10.7343	10.208
AT1G02110	15.8969	14.087	15.8723	13.2168	19.0741	17.2782	17.0343	19.6082	17.0591	19.0715	15.4793	15.8559	15.5998	14.1574	13.6592	11.8498
AT1G02120	7.15953	7.62001	7.1083	7.34093	12.9071	12.7106	14.18	9.80921	9.39793	9.90606	8.36307	9.85329	10.2956	14.3432	12.5724	11.8311
AT1G02130	19.6221	19.747	18.9859	18.9721	17.5765	16.1818	18.0633	18.3784	17.9264	19.1495	16.5641	16.6276	17.3032	16.3615	16.7181	16.872
AT1G02140	76.4318	76.5482	76.5365	75.7199	57.4498	55.4046	52.7565	63.6178	63.9541	65.4006	71.3811	66.4773	63.881	47.1852	49.5606	47.1196
AT1G02145	4.05753	4.45067	4.49583	4.37303	4.60617	3.93516	4.30724	4.65528	5.08097	4.80365	4.67345	4.43545	4.11105	4.45248	4.88782	3.81531
AT1G02150	15.8251	15.7423	15.6199	14.8476	17.4325	17.4094	15.2171	17.4375	18.0105	19.1286	16.1752	15.9505	15.8653	13.7789	13.7616	12.5436
AT1G02160	13.9026	12.7006	13.8416	12.6721	15.5221	15.2389	14.2348	12.862	15.0619	15.7483	14.5919	13.6355	12.9	13.4917	12.3792	11.9875
AT1G02170	19.6896	19.8048	23.256	22.9649	24.2827	27.2995	28.266	24.3481	23.3311	23.4873	25.2678	25.9581	29.7919	36.2757	33.8482	30.2111
AT1G02180	2.30129	2.86429	1.51856	1.40947	1.9866	1.90223	1.62083	2.66937	2.33388	2.17559	1.80253	1.68693	1.78004	2.90366	2.16808	1.48198
AT1G02190	0	0.0940856	0	0	0.0133087	0.0142426	0.0121358	0.0516107	0.0307312	0.013619	0	0.011929	0.0130715	0	0	0
AT1G02205	3.47059	4.06314	4.40752	5.05089	0.915812	0.778002	0.654305	1.08009	1.12276	0.830891	1.37699	0.990122	0.797486	1.13002	1.86321	1.83667
AT1G02210	0	0	0	0	0	0	0	0	0	0	0	0	0	0	0	0
AT1G02220	3.87254	4.37829	4.42249	7.96203	6.96677	8.87774	10.386	9.47802	10.9366	11.8497	11.0548	18.6145	22.3363	62.9489	46.0744	29.7647
AT1G02230	0.850866	2.09369	2.41028	3.36398	0.722828	0.687604	1.11685	4.94437	4.77545	2.32178	2.03533	1.65573	2.56369	5.56026	4.50079	4.11941
AT1G02250	0.0683719	0.183924	0	0.0801622	0.0693773	0.123743	0.168701	0.403565	0.1869	0.0946601	0.0239206	0.0829134	0.0681408	0.217089	0.0248031	0.0737501
AT1G02260	11.8342	12.165	11.7115	11.7454	13.0574	13.7916	14.0914	15.6142	15.0591	15.3639	13.2862	13.648	15.707	17.634	16.118	17.1206
AT1G02270	4.095	4.26204	4.48658	4.62969	3.68529	4.27477	4.78138	4.93966	4.85454	3.58139	4.2085	4.22326	5.63589	4.86128	5.05347	4.32509
AT1G02280	7.21135	6.77833	7.81495	7.61621	4.84557	5.58451	6.20739	6.29536	6.20602	5.96231	6.61518	6.33021	7.22551	5.20243	6.27009	6.2771
AT1G02290	5.49851	5.32606	5.00711	6.74515	5.16607	5.04947	4.39673	5.34238	5.78558	7.20731	6.37674	5.55661	6.12263	4.76872	5.20833	4.94252
AT1G02300	0.0160564	0	0.0144873	0.0941261	0.0488775	0.0348717	0.13371	0.0473865	0.0752424	0.183397	0.151672	0.116828	0.176023	0.420592	0.227165	0.346388
AT1G02305	12.2317	10.3087	11.8973	16.9634	14.9669	12.739	14.7912	12.5715	12.1309	12.8959	13.1172	15.4638	15.5107	22.4418	22.3509	22.4228
AT1G02310	0.244035	0.14159	0.349709	0.353439	0.101963	0.0779414	0.265647	0.169461	0.0336347	0.0745286	0.0753336	0.117504	0.157371	0.290564	0.296829	0.154841
AT1G02320	0	0	0	0	0	0	0.243871	0	0	0	0	0	0	0	0	0
AT1G02330	20.171	20.1013	19.37	17.4587	19.4572	20.1436	17.8924	19.6838	20.9451	24.1191	18.8863	19.083	17.5409	16.2687	14.3912	15.4377
AT1G02335	3.28126	1.47112	5.83581	8.28604	2.65721	2.77516	3.00688	1.33463	1.7742	0.786265	4.2387	7.48955	8.26975	5.5598	4.39508	3.94775
AT1G02340	1.47108	1.31909	0.97234	2.70747	0.746355	0.594405	0.870507	1.07697	1.18234	0.994663	1.05927	0.995692	1.32972	2.38294	2.88549	1.84511
AT1G02350	1.37108	1.38806	1.31691	1.14082	1.21173	0.864509	1.71879	1.65337	1.50264	1.69924	1.25338	0.764298	0.793421	1.31653	1.15521	1.00186
AT1G02360	15.082	15.1007	22.2394	18.0264	44.8567	49.3935	59.4936	32.2951	26.6596	19.8663	38.9311	53.1723	55.211	99.7503	80.9377	75.6505
AT1G02370	11.9173	10.7635	10.5654	7.76691	9.5652	9.31611	7.61792	11.6726	10.9422	12.7876	11.1829	10.6658	10.5324	5.02502	5.70361	5.50382
AT1G02380	2.12664	2.2915	1.03197	1.76002	2.42991	3.02737	3.12522	1.61741	1.50742	1.2804	1.3505	1.089	1.44265	0.851131	0.972448	1.67707
AT1G02390	3.45625	2.55074	2.41266	1.86771	1.22675	1.69897	1.36869	3.70791	3.04933	2.48118	2.23927	2.17328	1.85695	0.575795	1.25382	1.33476
AT1G02400	1.90188	3.86148	1.78957	5.47906	6.75448	8.54142	8.23321	4.43689	3.97879	3.42778	2.40968	3.38543	3.27643	3.67174	3.99181	4.35208
AT1G02405	0.154154	0.645061	0.231817	0.361474	0.573544	0.278997	0.190181	0.909895	0.481591	0.266781	0.21573	0.140205	0.153633	0.0611821	0.335533	0.0554267
AT1G02410	12.0801	10.6518	10.8831	12.3848	13.0181	12.6814	14.5594	13.1423	13.2958	12.0312	12.8133	13.1977	13.551	16.8205	14.3601	13.5626
AT1G02420	4.48616	4.75405	4.30075	4.33333	3.62101	4.59479	5.09434	4.48848	4.68831	4.55241	4.52131	4.9148	4.5218	3.45985	4.27201	3.95921
AT1G02430	4.6807	5.49684	7.11147	6.19596	4.74953	4.98446	4.69419	6.65444	6.22653	6.08319	5.54668	5.52056	5.62795	4.27874	4.40386	5.66778
AT1G02440	0.654461	1.46711	0.974334	0.728953	0.929719	0.710688	0.454169	1.60957	1.26509	0.985377	0.412146	0.684525	0.423962	0.35066	0.569802	0.847129
AT1G02450	0.310948	0.947992	0.729459	0.874965	0.126208	0	0	0.428253	0.145714	0.322878	0.130546	0.0565621	0	0.148094	0.270724	0.268326
AT1G02460	5.67492	4.19716	5.43181	7.44677	4.03506	6.22245	5.04646	2.2684	2.50729	2.38	3.81145	3.71721	3.05492	3.27161	3.09553	3.21704
AT1G02470	0.0197977	0.0532567	0.107178	0.0464234	0.0602665	0.171989	0.21982	0.155808	0.0231937	0.143901	0.0623379	0.126044	0.0986539	0.447877	0.172367	0.12813
AT1G02475	0.988829	0.624695	0.973307	1.39648	1.25421	1.73269	1.45559	1.12752	1.07946	1.26012	1.39167	1.30815	1.20946	2.22094	2.00554	2.15746
AT1G02490	0.130014	0.466324	1.17308	0.609735	0.263851	0	0	0.383703	0.913893	0.270004	0.40938	0.827742	0.259149	0	0.141494	0
AT1G02500	338.87	337.025	348.518	392.206	428.709	448.893	456.781	324.694	344.832	331.379	355.35	391.957	419.462	519.529	526.024	500.927
AT1G02510	0.0661727	0	0	0	0	0	0	0.0325487	0	0	0	0	0	0	0	0
AT1G02520	8.9124	10.3018	13.9036	10.4903	9.27079	9.73892	9.4643	9.64227	9.85883	10.1412	8.17857	10.5065	11.2267	14.3712	12.1985	10.9199
AT1G02530	0.302264	0.271035	0.46853	0.245346	0.259523	0.151492	0.11474	0.190611	0.254235	0.233384	0.260309	0.274913	0.293519	0.0645968	0.17713	0.209
AT1G02540	0	0	0	0	0	0	0	0	0	0	0	0	0	0	0.0482994	0
AT1G02550	0	0	0	0.0623118	0	0	0	0	0	0	0	0.0483377	0	0.189841	0	0.0573275
AT1G02560	22.8279	23.2771	23.1882	23.9871	23.5422	23.0625	20.2364	23.654	21.8967	24.0238	23.7894	22.3706	21.0691	20.9407	19.7231	16.9232
AT1G02570	6.17604	5.60674	7.16464	7.55589	11.2492	10.1225	12.139	4.60393	6.51639	5.45702	6.16016	6.8383	4.85532	4.20206	3.59032	7.36527
AT1G02575	0.740097	1.36045	2.30382	3.08041	1.95255	2.0092	1.40383	1.27412	0.867049	1.03746	1.8643	2.28863	1.21703	1.54212	2.37608	3.03359
AT1G02580	0.147349	0.132125	0.265899	0.31503	0.0615653	0.0941225	0.120299	0.0511604	0.0609262	0.117002	0.054584	0.0788326	0.120936	0.165123	0.25469	0.168289
AT1G02590	0	0	0	0	0	0	0	0	0	0	0	0	0	0	0	0
AT1G02610	0.54395	0.376898	0.356941	0.507302	0.526861	0.483286	0.491866	0.608081	0.448976	0.449288	0.687699	0.67463	0.887092	1.08925	0.672708	0.946781
AT1G02620	0	0	0	0	0	0	0	0	0	0	0	0	0	0	0	0
AT1G02630	0	0	0	0	0	0	0	0	0	0	0	0	0	0	0	0
AT1G02640	3.5813	4.22927	4.2836	4.69499	4.82783	4.19158	4.17316	3.76678	4.01425	3.61153	2.40481	2.6377	2.68461	3.68657	3.41456	3.4177
AT1G02650	0.970058	0.67847	0.700209	0.636909	0.393729	0.716311	0.287223	0.897037	0.818247	0.684947	0.753434	0.617594	0.599403	0.531307	0.48563	0.502254
AT1G02660	1.34297	1.21487	1.09378	1.33768	1.35066	1.08408	1.51754	2.2214	1.64295	1.19704	1.22245	1.43763	1.65823	1.51413	1.43569	1.38451
AT1G02670	0.52936	0.527408	0.856701	0.857081	0.775875	0.593088	0.676397	0.611684	0.797352	0.750342	0.485053	0.596091	0.561067	0.380176	0.502948	0.480365
AT1G02680	5.37729	5.39868	4.70667	4.82273	5.87609	5.68955	6.65525	6.05853	7.37655	5.98925	5.06505	5.60132	6.04619	5.06186	5.87714	4.06515
AT1G02690	23.3508	21.6887	21.4738	15.7723	12.801	12.0001	10.2811	21.8735	23.1924	24.549	20.7145	20.7965	18.5329	8.18925	11.8417	13.0714
AT1G02700	0.157283	0.0235055	0.236522	0.276609	0.0265993	0.028466	0	0.0515758	0	0	0.0550272	0	0.0783758	0.062424	0.0285286	0.0282759
AT1G02705	2.44799	2.02621	2.676	2.26298	0.525458	0.357848	0.304913	0.648363	1.3788	0.831008	0.938805	0.2569	0.938351	0.280263	0.461103	0.609357
AT1G02710	0	0	0.12013	0	0	0.28916	0.246385	0.392933	0	0	0	0.36328	0	0	0.434694	0.287228
AT1G02720	19.7995	16.234	17.1339	17.2697	13.2416	13.7473	12.3383	14.0329	12.9686	14.8275	14.1375	13.7242	11.9143	8.85836	10.3658	10.3549
AT1G02730	16.4262	17.1449	17.3107	12.7663	6.30005	5.21354	4.63208	20.0477	17.7038	18.3148	16.7905	15.262	15.3672	6.75986	9.35429	10.8602
AT1G02740	1.78196	1.54943	1.43729	1.17124	1.76707	1.7005	1.89863	2.04517	2.07181	1.83631	1.40273	1.44882	1.39922	1.65558	1.74832	1.52897
AT1G02750	3.16237	3.21982	4.01307	4.32963	5.1756	4.76337	5.49346	3.49232	3.80043	2.73288	3.98299	4.43493	4.88002	6.48608	5.28454	6.07399
AT1G02770	0.0844098	0.0567665	0.0190403	0.0247414	0.0214128	0.0458309	0.0195256	0.166076	0.123611	0.10956	0	0.0191929	0.105156	0.12563	0.0688976	0
AT1G02780	839.805	825.322	826.002	755.038	657.691	654.115	622.733	711.485	704.042	762.063	761.533	708.133	627.152	376.119	453.836	484.721
AT1G02790	0	0	0	0.138915	0	0	0	0	0	0	0.165811	0	0	0	0	0
AT1G02800	0	0	0.0115183	0	0.025907	0	0.0354356	0	0.0448666	0.0132555	0.0133987	0	0	0	0	0.0275398
AT1G02810	30.2718	33.8164	35.416	24.6658	21.3956	23.6379	20.1412	56.126	39.4421	45.3541	37.4678	36.6379	35.8935	17.1717	22.5676	23.7196
AT1G02813	0.356541	0.532839	0.965096	0.836048	0.301486	0.258115	0.494849	0.467663	0.556932	0.18511	0.748437	0.86474	0.947562	0.566029	0.452695	0.384586
AT1G02816	25.6843	28.257	31.8156	37.3156	25.1785	26.7091	22.9147	29.716	28.1633	28.2518	28.5823	29.5851	25.2841	25.7437	32.2425	33.496
AT1G02820	0.467308	0.304747	0.268317	0	0	0.138397	0.196541	0.417922	0.447928	0.308787	0.178356	0.386383	0.42339	0.20233	0.277404	0.183297
AT1G02830	0.0737983	0.132347	0.133173	0	0	0.160277	0	0	0.345829	0.229889	0.387286	0	0.220647	0	0.16063	0.0796033
AT1G02840	17.5186	15.7086	15.7441	16.6808	20.7994	18.2211	20.099	18.5744	20.4559	22.5795	19.5023	18.5801	20.3021	23.0038	22.7228	19.2703
AT1G02850	15.0679	8.4715	13.5495	18.9185	27.7532	33.5394	37.2256	22.1157	24.8327	28.1627	25.5441	29.5367	33.9623	47.3274	40.4909	35.5511
AT1G02860	1.37131	2.14775	2.4911	3.30132	2.26347	2.18405	2.7407	4.40682	4.00563	3.75916	2.80184	3.95785	4.40981	3.63564	3.64146	3.72753
AT1G02870	38.9816	33.3922	27.9806	26.3949	30.9583	31.7265	30.1347	35.5182	37.0108	37.5997	34.4878	32.3097	29.8542	18.8862	20.4795	20.1841
AT1G02880	17.3614	20.6651	20.5026	21.7753	19.4193	21.1854	21.5184	22.6717	21.6449	17.7759	19.2053	21.1517	24.4169	32.3054	26.2589	23.8486
AT1G02890	10.7473	10.3098	9.90929	11.0641	14.8947	14.4317	15.1003	11.7517	11.7444	10.77	11.9914	13.4779	13.792	15.7239	15.3229	13.8218
AT1G02900	34.5703	23.3099	35.0807	46.7019	52.3877	54.9803	63.3445	17.1828	17.8052	10.882	27.4751	47.3281	42.0947	64.3354	64.2849	71.3004
AT1G02910	2.58879	2.66231	2.69212	3.05236	3.44311	3.30356	3.12613	2.96398	3.18707	3.26522	3.62286	3.32561	3.44005	3.60483	3.93161	3.54969
AT1G02920	1.73976	0.569527	0.747497	0.518036	67.7834	91.0127	101.159	19.5598	18.9583	38.8255	115.097	163.105	232.752	818.461	582.831	379.313
AT1G02930	3.43337	0.625741	1.33485	2.02908	354.249	397.084	437.653	71.2588	72.7613	80.2582	295.115	378.277	429.891	1201.08	923.232	662.164
AT1G02940	0	0	0	0.0342058	0.0592076	0	0.134974	0	0	0	0.0306213	0.106139	0.319838	0.312637	0.285759	0.283227
AT1G02950	0.773164	0.564896	0.594259	1.74583	0.958874	1.18164	0.556415	0.591578	1.17417	1.15964	1.23228	2.23982	2.48289	1.02287	0.997258	1.0502
AT1G02960	4.79167	4.58677	4.91859	4.88836	5.30415	5.64934	6.28769	5.08112	5.81773	5.76384	4.85943	5.19573	5.38327	5.72011	5.03871	4.77926
AT1G02965	0.0335737	0.030105	0	0	0	0	0	0.0660563	0.0393328	0	0.0352384	0.0610714	0	0.0399752	0	0
AT1G02970	3.43397	3.59237	3.01981	2.97584	2.1336	2.09418	1.5081	3.12113	2.66743	2.66137	2.53341	2.53479	2.71557	1.7777	1.97692	1.54337
AT1G02980	0.0385609	0	0.0173963	0.0226053	0.410844	0.471081	0.588713	0.142254	0.0903508	0.130131	0.273192	0.780343	0.739789	0.860873	0.860303	0.821484
AT1G02990	5.4069	6.28266	4.56676	5.07143	6.82392	6.60796	6.76721	6.69128	6.83661	5.56783	5.15113	5.59853	5.77125	6.24735	6.03058	6.30844
AT1G03000	3.95722	4.06955	4.39668	3.86479	4.62943	4.41824	4.6561	4.54304	4.60803	4.44802	4.26206	4.74332	4.88021	5.39431	5.13852	5.04146
AT1G03010	0.561001	0.387759	0.400724	0.561821	0.0830156	0.0380749	0.12977	0.275942	0.397077	0.315534	0.343476	0.297638	0.221312	0.278319	0.381587	0.44124
AT1G03020	0	0	0	0	0.0584158	0	0	0	0	0	0	0	0	0	0	0
AT1G03030	4.45595	3.77886	4.19768	5.36603	5.59437	5.24884	6.31726	5.17109	5.02564	4.92491	4.72444	4.50609	4.57637	6.47457	5.62204	5.57223
AT1G03040	11.4338	10.9001	12.1855	12.5746	16.4142	16.8261	16.4681	13.259	13.4909	13.33	13.002	14.7869	15.85	19.6663	17.1598	15.6407
AT1G03050	0	0	0	0.0532952	0	0	0.01402	0	0	0	0	0.0689053	0	0.0360824	0.0164902	0.0326881
AT1G03055	0	0.018881	0.0189989	0.0740629	0	0	0	0.0207144	0.049337	0	0.0221006	0	0	0.0250714	0	0
AT1G03060	13.917	14.5134	13.6973	13.1401	14.9306	15.1767	14.6655	14.4045	14.205	13.9931	14.19	13.1193	14.7028	11.7175	12.5821	12.4429
AT1G03070	2.34339	1.90116	2.73864	3.89883	1.78905	1.5026	1.75528	2.74442	3.18985	2.73457	2.22534	2.6794	2.4022	1.86013	1.9431	2.07033
AT1G03080	20.5625	21.7614	20.6031	22.1913	29.4461	30.1792	32.2392	23.1972	23.0613	20.2315	25.8937	28.7311	29.899	40.721	34.1544	33.827
AT1G03090	3.7734	3.46588	3.92439	4.09131	8.70817	8.31302	9.13027	12.0232	11.746	7.24688	8.79719	8.68616	11.5731	17.872	14.1551	14.4709
AT1G03100	4.09859	4.2671	3.4747	2.49944	3.27964	2.71823	2.77426	4.66791	3.65762	4.4415	3.86874	3.46502	2.90592	1.5721	2.06561	1.98796
AT1G03103	0	0	0	0	0	0	0	0	0	0	0	0	0	0	0	0.0485386
AT1G03106	0.622229	0.297568	0.748564	0.437717	0.757654	0.810824	1.34338	0.856964	0.631767	0.387661	0.478925	0.226369	0.165367	0.296347	0.406304	0.760663
AT1G03110	14.9671	12.6447	11.61	9.69716	9.87524	9.45905	8.30921	13.5096	15.0414	14.3186	13.014	12.0772	10.4062	6.70602	7.71976	6.99334
AT1G03120	0.285483	0.292557	0.515169	0.286896	0.165532	0.177148	0.113208	0.521567	0.191116	0.550523	0.342443	0.111278	0.203227	0.194237	0.310692	0.0439913
AT1G03130	1.41846	1.88968	1.02387	0.807772	2.05616	1.9364	2.47493	2.27252	2.70631	2.31452	1.40371	1.06894	1.57522	1.5924	1.14676	1.39889
AT1G03140	26.1328	23.7049	25.1704	26.5481	30.231	31.8377	31.3394	29.7192	30.7488	28.7896	27.2693	28.3734	28.3881	30.9123	31.5569	29.1703
AT1G03150	6.70538	5.38372	5.30928	5.2946	4.00949	4.56949	4.58994	4.62759	4.26846	5.95022	4.39865	5.05625	4.73927	3.74753	4.59816	3.78247
AT1G03160	3.15669	3.05587	3.43628	3.15786	4.04771	3.92247	3.42942	3.70794	3.80856	3.76703	3.4698	3.25671	3.70167	3.76792	3.1107	3.10854
AT1G03165	0.430925	0.351275	0.10604	0.137792	0.278258	0.255244	0.289982	0	0.137685	0.162712	0.164469	0.427561	0.234256	0.326511	0.127903	0.0845131
AT1G03170	0.201355	0.105322	0.0908391	0.0590194	0.0851317	0.14577	0	0.165069	0.235894	0.0696935	0.123281	0.24418	0.167229	0.119874	0.0547839	0.162895
AT1G03180	4.92755	4.27983	3.67886	4.66713	3.21569	3.33644	3.07533	4.25818	4.45977	3.93276	4.15778	3.72593	2.77321	2.71496	2.86009	2.83475
AT1G03190	5.253	5.20045	5.27143	5.02722	5.44292	5.17562	5.50065	4.74751	4.61305	5.24168	5.11003	5.43022	5.30335	3.37646	4.59208	4.45004
AT1G03200	0.351059	0.214628	0.273559	0.261925	0.453372	0.606485	0.546299	0.235469	0.149555	0.265111	0.301471	0.449911	0.477098	0.265996	0.503622	0.395885
AT1G03210	16.0293	17.84	15.7953	18.8249	13.9492	13.6161	15.6265	17.4857	19.5967	19.6274	22.0938	20.6838	20.9522	20.7159	20.4252	20.8235
AT1G03220	119.08	108.835	178.339	177.713	354.511	389.979	410.491	354.58	307.361	317.334	354.029	452.562	489.597	769.571	570.18	441.343
AT1G03230	101.853	118.231	151.272	144.754	256.318	288.165	260.72	252.208	218.697	228.626	206.892	220.342	219.248	257.127	225.506	206.835
AT1G03240	0.138537	0.0828155	0.166665	0.162426	0	0.0501463	0.0854566	0.272571	0.0541001	0.143852	0.145406	0.0420002	0.0460228	0	0	0.149434
AT1G03250	9.81122	10.5437	9.88996	10.2201	10.84	9.72769	10.3137	7.88199	8.38705	8.74326	8.74036	9.39572	9.66715	9.45151	8.07378	9.34262
AT1G03260	4.85097	5.17178	4.69858	4.88139	4.83187	4.134	4.26466	5.0978	5.39966	4.30995	5.11821	4.65519	4.89802	4.47215	4.43408	3.6669
AT1G03270	1.32421	1.48424	1.73246	1.3973	1.95953	1.72557	1.29673	1.7912	1.57721	1.34064	1.12347	1.41515	1.20975	1.01171	1.40511	0.964149
AT1G03280	8.19896	8.80188	9.48822	9.5352	10.2579	9.40655	10.6401	8.36342	9.35054	9.6624	9.1216	9.16003	9.05717	10.618	9.58163	9.23151
AT1G03290	4.87609	4.51468	4.9667	5.08862	5.84739	5.8123	6.32378	4.95957	4.9219	5.29675	5.40257	5.47588	6.00033	6.31785	6.33632	6.13744
AT1G03300	0	0	0	0	0	0	0	0	0	0	0	0	0	0	0	0
AT1G03310	4.51255	4.38351	4.3903	3.98139	4.74079	4.85074	4.54439	3.67693	4.04505	4.61468	4.16219	3.81401	4.57679	4.2468	4.05531	4.38813
AT1G03320	0.0994714	0.0445971	0	0.116625	0.100934	0.108017	0.0460193	0.097855	0	0	0.208807	0.0452351	0.0991352	0.0592186	0	0.160944
AT1G03325	0	0	0	0	0	0	0	0	0	0	0	0	0	0	0	0
AT1G03330	17.1853	16.7098	15.3986	16.3029	18.1615	16.5968	17.7486	18.4961	16.151	18.7084	15.5176	15.3059	15.161	14.0941	15.2623	16.0757
AT1G03340	0.103872	0.111768	0.093721	0.121784	0	0.0225591	0.019222	0.0817469	0.0486756	0	0.0872173	0.113367	0.10352	0.0494706	0.090435	0.0896337
AT1G03350	41.9216	44.0105	41.8578	44.0593	35.9821	36.437	37.2407	39.6149	39.6325	36.2933	38.3528	38.2052	36.9664	36.4965	38.3154	38.1129
AT1G03360	16.6252	14.723	13.8495	12.3756	12.5896	11.6409	11.6514	17.529	17.0664	17.0921	16.1753	14.6155	13.4316	7.15366	9.7408	9.5879
AT1G03365	7.99704	7.78108	8.66949	8.35515	8.60212	9.76009	9.85363	8.7434	9.70884	9.45746	8.16243	8.51142	7.99993	8.31818	8.75767	7.56807
AT1G03370	10.4869	12.4759	12.3597	12.7064	15.5007	16.502	15.8895	18.8456	15.88	14.1907	15.4815	17.0683	17.75	19.8207	18.1167	18.1882
AT1G03380	5.2101	4.89486	6.24093	6.8701	9.00986	8.98182	9.65437	6.3966	6.03095	6.40733	6.29522	7.6296	8.35344	14.4145	11.596	10.1964
AT1G03390	0	0.0250657	0	0.0327744	0.028365	0.182133	0	0.0274996	0	0.261237	0.0293399	0.0762731	0	0.0332838	0	0.211069
AT1G03395	0	0	0	0.0942433	0	0	0	0	0	0	0	0	0	0	0.0874799	0
AT1G03400	0.0972859	0.0654258	0.0438894	0	0.0493582	0.052822	0.157529	0.263189	0.341921	0.176782	0.0765821	0.221206	0.193914	0.405423	0.688198	0.314815
AT1G03410	13.2288	14.3008	13.1092	10.7689	10.6757	9.97414	9.37064	13.9761	12.5354	13.1666	13.434	11.1313	10.5925	9.54441	9.93118	10.3707
AT1G03430	4.25783	4.53971	4.49159	4.66919	6.1045	6.69391	6.35051	5.91827	6.08013	5.52098	5.42497	5.79917	6.50238	6.93609	6.59338	7.42608
AT1G03440	2.12939	2.13592	2.84939	2.64469	2.58186	2.56708	2.95542	2.21906	2.15639	2.07992	3.03047	2.82299	2.6977	3.88904	3.47614	4.16555
AT1G03445	0.0146425	0.0196945	0.0462406	0.0429188	0.0148578	0.00795025	0.0474194	0.0144046	0.0085771	0	0.061474	0.0466113	0.00729651	0.0348687	0.0478065	0.0394857
AT1G03457	2.17748	2.89509	2.84541	3.13148	2.04623	1.78215	2.03462	1.74111	1.85983	1.74867	1.76756	2.31214	2.41599	2.40108	2.54486	2.29091
AT1G03470	1.72758	2.07804	2.39516	2.12429	1.38956	1.16678	1.30608	2.03112	2.54223	2.8658	1.56999	3.37244	2.96055	1.48002	2.47627	1.70439
AT1G03475	12.7307	12.547	14.5753	14.2046	12.2456	12.7794	12.4508	12.679	13.3065	12.7768	13.9083	13.4726	13.3008	13.4487	12.0693	12.7621
AT1G03490	0	0	0	0.175896	0.0380579	0	0.0694076	0	0	0	0.039366	0	0.0373796	0	0	0.0809133
AT1G03495	4.2852	2.83547	2.95982	2.21756	2.21909	2.21436	2.32431	3.80854	3.49686	5.58502	3.84628	4.43501	4.83032	3.27247	2.31572	2.0083
AT1G03510	1.79224	1.65434	1.6171	1.23606	1.49767	1.40242	1.14619	1.86683	1.69827	1.94311	1.6598	2.03758	1.41844	1.25527	1.34814	1.47835
AT1G03520	7.00915	8.60201	7.02364	8.38824	5.65372	5.85756	6.61989	6.57749	7.54923	5.06446	6.20401	6.05174	4.57113	5.32654	5.8353	6.82883
AT1G03530	21.9622	19.3582	17.2398	13.9129	12.2978	12.6375	10.9353	19.4602	18.9266	19.2897	19.3842	15.7564	14.3479	6.88527	9.05978	8.68062
AT1G03540	3.45463	3.42188	2.66398	1.93099	1.93614	2.42098	2.19294	3.12187	3.43543	2.81551	2.23458	2.61226	2.62225	1.36313	1.28966	2.03651
AT1G03550	8.10074	7.91871	7.32409	8.3883	8.53989	8.54434	8.53988	6.82599	7.60389	8.13574	6.35936	6.23538	7.14691	7.35255	5.94361	8.25449
AT1G03560	6.81087	7.29593	7.08728	6.19789	6.86058	8.43974	6.80795	7.23817	8.36745	6.72804	7.47903	6.70701	6.77134	6.23503	5.7531	6.04174
AT1G03590	15.3596	21.9864	18.6389	18.1649	25.9081	25.7682	27.1056	32.9683	30.9685	25.5645	24.5322	26.7045	29.9388	36.8812	34.946	30.8546
AT1G03600	0.559801	0.396287	0.824103	1.20904	1.6443	1.69571	2.01736	2.69555	2.31265	1.31552	1.11326	1.15227	1.35073	2.17501	3.04616	1.87507
AT1G03610	5.3503	4.82722	5.24593	5.67088	10.7739	10.5227	10.3148	18.2018	15.4276	10.9907	9.84029	9.40086	11.5394	14.3778	13.0156	13.204
AT1G03620	0.0321795	0.0480913	0.0387131	0.0125762	0.0435369	0.011648	0.029775	0.0316566	0.113098	0.0334141	0.0562916	0.068291	0.0534512	0.0383151	0.163432	0.0694214
AT1G03630	0.0364136	0.0326514	0.0985656	0.170772	0.110847	0.0395421	0.0505391	0.107466	0.127979	0.0756214	0.0573286	0.0827965	0.0907264	0.108391	0.0396291	0.019639
AT1G03650	2.19652	2.21577	2.80764	2.21761	3.59087	3.34594	2.54048	3.51134	3.39531	3.10441	2.7537	3.2186	3.80051	2.50635	2.58968	2.50092
AT1G03660	0.108527	0.0973141	0.475618	0.363548	0.204514	0.151523	0.258216	0.213527	0.181633	0.0804933	0.146453	0.126908	0.293577	0.276899	0.134983	0.267574
AT1G03670	0	0	0.0174702	0	0	0	0	0.0380955	0	0	0	0	0	0	0	0
AT1G03680	7.58102	5.93796	8.40829	7.16686	6.38508	6.63793	6.54321	5.74813	7.05599	6.25394	5.94408	6.64974	7.28663	6.24361	6.91342	6.23805
AT1G03687	8.3095	6.77362	8.69404	6.94763	7.80144	7.91143	7.82839	8.40567	8.10255	9.51728	8.21054	7.3133	8.11411	6.69584	6.66826	6.4281
AT1G03700	0	0.030236	0	0	0	0	0	0.0995157	0	0	0	0.0920057	0.0336059	0.0802982	0.14679	0.0363722
AT1G03710	0.231136	0.259069	0.234617	0.304868	0.146584	0.501987	0.187131	0.198957	0.169239	0.300004	0.27292	0.341608	0.287943	0.309606	0.125773	0.0623292
AT1G03720	0	0	0.0473044	0	0	0	0	0	0	0	0	0	0	0	0	0
AT1G03730	9.96799	9.67613	11.0292	10.436	10.3002	10.4272	10.2668	11.3654	11.3207	9.93894	9.53438	11.284	12.0609	11.6871	10.9809	11.4755
AT1G03740	5.1146	5.61153	7.51309	7.83699	12.0357	13.2529	13.5624	11.2288	9.86474	8.20371	10.9546	15.7707	18.5244	23.9012	18.9048	17.8627
AT1G03750	3.07677	3.40436	3.20561	3.5665	4.72426	4.34974	4.72687	3.7235	3.80857	3.39977	3.43649	3.92826	3.91107	4.83847	4.01815	3.6945
AT1G03760	4.70082	4.66515	4.79992	4.84458	6.16188	5.84949	5.80457	5.03585	5.89913	5.22858	5.35529	5.21878	5.13508	4.06338	4.56973	4.56533
AT1G03770	5.7537	5.30441	6.59605	5.8552	8.30253	7.91146	8.38898	6.97112	7.7182	6.8926	7.86897	7.44181	7.52156	6.89523	6.31599	5.19878
AT1G03780	4.81282	5.63109	4.93172	4.12194	2.98643	2.26344	2.17693	7.27793	7.17898	5.93566	4.76977	4.8004	5.73268	2.65221	3.03754	3.62819
AT1G03790	0.0208863	0.0187284	0.0188452	0	0.105967	0.294849	0.0966282	0.493126	0.318097	0.173501	0.284984	0.151971	0.374683	0.845534	1.20472	0.765994
AT1G03800	1.63452	1.22137	1.36554	0.922701	2.39569	2.66242	2.46462	3.78167	3.29787	3.86591	3.46289	4.4323	3.49932	3.02737	2.99769	2.70993
AT1G03810	0	0	0	0	0	0	0	0	0	0	0	0	0	0	0	0
AT1G03820	1.23761	0.24661	0.65139	0.644902	3.03487	3.77049	6.10738	3.78778	6.24263	6.46116	2.30929	7.91061	8.39416	4.46168	4.26517	4.00488
AT1G03830	6.06918	5.37409	5.96893	5.60367	5.51179	5.44548	4.49956	5.61232	5.9726	6.11297	5.62957	5.28538	5.14136	3.1525	3.97132	3.77247
AT1G03840	11.2649	10.7922	10.3105	8.91065	10.4425	8.9579	10.6108	8.7537	9.28396	9.88562	9.084	7.50272	6.75225	5.50678	5.85752	6.17029
AT1G03850	0.740333	0.885124	1.30172	3.42748	1.30982	1.56665	1.51054	2.07286	2.82437	1.45863	2.82922	3.12499	4.89995	12.1148	10.8254	10.1766
AT1G03860	64.2094	54.2637	60.7744	65.442	48.4569	51.795	48.6542	56.267	52.4275	56.6003	56.7592	53.1187	50.1713	34.2221	38.3805	36.1802
AT1G03870	465.828	479.033	509.593	505.649	286.207	275.714	250.327	364.249	369.359	365.013	391.908	399.396	364.669	217.301	385.791	422.513
AT1G03880	0.0808516	0.0434989	0.102131	0.113753	0.0820405	0.0175596	0.0299241	0.111353	0.208385	0.0839536	0.780715	0.544162	0.435123	0.288802	0.545545	0.22675
AT1G03890	0.0425059	0	0	0	0	0	0	0	0	0	0	0	0	0	0	0
AT1G03900	68.9764	71.7169	71.144	72.3298	71.0022	65.0556	67.6183	73.0607	71.8918	69.3136	73.2414	73.5451	75.908	81.192	78.8435	81.681
AT1G03905	6.05844	7.20308	6.4382	7.12072	12.1584	11.3385	12.734	10.1982	9.3584	7.0986	7.67769	7.89117	9.12403	14.1066	12.0635	10.7303
AT1G03910	18.4958	17.2027	18.07	17.0968	20.8137	20.6761	19.9398	19.1326	20.5222	18.4721	18.4395	18.1994	17.8567	16.3698	17.3791	16.7295
AT1G03920	4.19777	1.62371	3.49049	5.2663	4.51005	5.36284	5.16792	1.31868	1.33622	1.08665	1.92527	2.78055	2.8828	3.03809	3.60869	4.37576
AT1G03930	5.58597	5.47104	5.66654	5.96954	6.7996	7.26535	7.95239	4.86392	4.96665	4.38025	4.96858	5.53975	4.91707	5.8494	6.15937	6.47925
AT1G03940	7.5751	5.66943	5.97821	4.26306	2.41868	2.91745	2.93446	4.86864	4.96971	6.52331	6.65737	7.38569	5.33498	1.56337	2.33031	1.87387
AT1G03950	0.804618	0.752855	0.789118	1.49709	1.31342	0.949723	1.61847	0.791543	0.635255	0.544883	0.771076	1.36816	1.5515	2.10351	1.86555	1.92449
AT1G03960	3.34914	3.16414	3.18389	2.81079	3.28906	3.53938	3.33982	2.98556	3.33456	3.81328	3.21362	3.83823	3.38257	3.80597	3.15629	2.65375
AT1G03970	9.76742	10.1596	11.398	11.1464	14.4371	15.4149	15.2434	18.737	17.1261	14.8076	12.7121	15.3686	19.339	20.4684	18	18.8941
AT1G03980	1.09392	1.12989	1.49927	1.10397	0.702534	1.0225	0.640619	1.06252	1.24912	1.3947	1.19176	1.03271	1.26962	0.758414	0.78363	0.627324
AT1G03982	0	0.0236495	0	0	0	0	0	0.0259459	0.0926957	0	0	0	0	0	0	0
AT1G03990	1.65642	2.02868	2.1993	1.8789	1.88575	2.1497	1.7694	1.73549	1.86167	1.90176	1.45586	1.86173	2.18768	2.35708	1.77338	1.91745
AT1G04000	9.87715	13.381	12.0849	10.218	12.3185	11.8548	11.3744	15.673	13.6492	12.193	10.5915	10.6521	11.8857	11.906	12.3135	10.1263
AT1G04010	4.64958	4.59462	4.45206	4.33029	4.37726	4.11374	3.93745	3.93496	3.53166	4.27469	4.11401	3.70439	3.81185	3.35469	3.37609	3.40128
AT1G04020	8.0263	7.62093	7.01013	6.44629	3.96267	4.0064	3.03338	6.51081	6.56168	6.54147	6.81706	5.85122	6.51405	3.89118	4.40667	4.40088
AT1G04030	8.06271	8.47142	8.88526	9.88604	6.83855	6.86732	6.91924	8.35552	8.63455	8.83539	8.04258	7.29114	7.85144	7.51145	8.84166	7.85047
AT1G04040	360.858	437.998	463.044	423.681	327.83	323.9	297.81	288.082	292.09	297.3	309.891	310.978	296.506	236.4	303.447	340.222
AT1G04050	2.31538	2.46697	2.51514	2.17173	2.71797	2.70165	2.48683	3.34071	3.20187	3.04534	2.1824	2.64266	1.79175	1.8379	2.03564	1.94904
AT1G04070	25.7732	23.2614	24.1159	18.9601	23.1895	21.4022	20.2105	25.7411	22.3661	25.1878	21.6291	24.6157	19.1387	15.1097	16.0106	11.8107
AT1G04080	29.5708	25.2749	26.7825	25.7514	30.3406	28.6104	29.2525	28.0607	29.1217	31.2961	27.1739	26.2178	28.9389	23.7347	22.5809	21.6914
AT1G04090	0.609891	1.10815	0.753029	0.73388	0.716574	0.854004	0.980131	0.552613	0.864929	0.399972	0.555902	0.642287	0.991721	0.611517	0.908284	0.952172
AT1G04100	1.69227	1.53739	1.48672	1.95799	3.27615	3.21591	3.64671	1.55525	1.3304	0.971083	1.70606	2.99727	3.08461	4.21545	3.12605	2.95424
AT1G04105	0	0	0	0	0	0	0	0	0	0	0	0	0	0	0	0
AT1G04110	0	0.0967719	0	0.0723044	0.0469325	0.0502261	0.0142654	0.106169	0.162559	0.0640359	0.0485457	0.0701118	0.0153654	0	0.0503367	0.083151
AT1G04120	45.9394	46.9466	44.5217	46.0583	45.7325	49.2999	47.0134	46.2943	49.4849	47.2947	48.6167	46.4708	45.8407	41.5229	45.8085	45.188
AT1G04130	10.1461	8.99182	8.88038	11.3019	6.85208	6.98463	6.45127	7.24093	7.79244	9.02777	8.1153	8.44488	8.32833	4.90459	5.36483	4.9713
AT1G04140	30.048	31.8187	30.2034	29.9532	30.2812	30.2481	29.8037	28.3312	28.1992	26.5436	27.6695	27.1766	29.8478	28.4603	28.2262	28.469
AT1G04150	0.545692	0.948041	0.646229	0.586476	0.242251	0.20987	0.168305	0.357883	0.239736	0.295119	0.381832	0.330875	0.215273	0.0812171	0.123725	0.208468
AT1G04160	3.5743	3.70559	3.34671	3.1452	3.01478	3.32806	2.91549	3.18819	2.73894	2.52487	2.70157	2.55231	2.60632	1.74872	2.07544	2.46119
AT1G04170	83.5692	77.0977	69.6033	61.1286	54.9092	55.2936	53.275	67.6974	66.9427	71.2561	69.2787	66.7542	64.7601	38.4631	45.8792	43.9505
AT1G04180	5.33867	6.57479	5.43657	6.02554	7.2154	9.50185	7.2559	4.38023	6.61775	4.30138	3.48757	2.76022	2.4285	3.37611	3.25461	3.51251
AT1G04190	30.9855	29.4977	27.2501	21.8892	20.0547	18.429	17.32	24.4563	24.4172	26.9674	25.0471	24.1854	21.6182	11.4745	13.8655	14.2888
AT1G04200	12.3695	13.5652	11.8068	12.0504	13.3854	12.575	12.2659	14.8984	13.4616	12.599	12.6496	12.8859	13.1062	13.042	11.8056	13.1757
AT1G04210	24.2936	24.8336	22.9426	20.1598	22.7969	24.2791	22.9394	28.1046	27.3947	27.3628	24.9903	24.3022	23.7581	18.6589	21.0237	19.0692
AT1G04220	0.0250933	0	0.169809	0.794354	0	0.068123	0.0464366	0.0246856	0.0146988	0.013028	0.0658437	0.616212	0.875298	0.941151	1.07871	0.649612
AT1G04230	3.50283	2.79075	3.02171	3.28827	3.71044	3.00703	3.41628	3.28292	3.18867	2.93681	3.12999	2.88449	3.37305	3.91708	3.21971	2.84653
AT1G04240	2.58964	3.20132	2.20047	3.4489	0.816381	0.273022	0.907276	0.321537	0.382914	0.339388	0.448609	0.320139	0.350801	0.179616	0.328348	0.352558
AT1G04250	39.5232	43.5003	46.543	52.4692	40.8645	44.8223	40.8396	34.2824	34.5076	32.9187	36.4822	39.6532	39.4195	42.9203	55.5845	55.4314
AT1G04260	15.7445	16.5472	15.6455	16.5536	18.1143	17.1299	17.1028	18.8648	18.2336	18.5992	14.7873	15.1412	15.6913	16.6675	17.102	15.5542
AT1G04270	379.19	363.004	316.666	287.482	277.146	272.737	252.151	304.601	297.675	330.31	314.515	297.766	256.742	151.181	179.008	182.258
AT1G04280	6.1359	6.93682	7.51557	7.28096	10.1833	9.97732	10.237	7.41231	7.16357	6.98753	6.29552	7.62401	9.42093	13.7031	11.4986	12.8713
AT1G04290	15.8484	14.3795	13.6214	16.3781	13.6343	11.326	13.7948	13.8654	14.8609	14.6677	14.2673	14.101	15.0769	14.5069	14.5891	13.5815
AT1G04300	15.0686	14.2744	15.3141	14.7424	20.3267	20.2368	20.2796	17.5212	17.4749	16.4244	15.3427	15.1425	17.4278	19.831	17.2212	16.918
AT1G04310	5.25579	5.41347	4.68532	5.55625	10.7429	11.0314	9.98269	10.4276	10.5575	8.21887	8.33409	8.04723	8.32808	8.04372	8.81988	8.18432
AT1G04330	0.502445	0.300356	0.654832	0.654543	0.339889	0.363741	0.464901	0.5492	0.588631	0.521722	0.468762	0.507755	0.556385	0.332358	0.303785	0.481749
AT1G04340	29.3402	29.2734	26.0086	24.9526	21.3343	22.7885	20.3151	23.2543	22.8458	23.4147	24.1455	24.1283	21.7828	14.7328	16.0302	16.4647
AT1G04350	0.243674	0.0780349	0.172748	0.12244	0.158951	0.30241	0.338199	0.119857	0.203908	0.325315	0.0548047	0.189963	0.24285	0.186515	0.189422	0.225292
AT1G04360	6.56454	7.21868	6.36326	4.31631	6.57106	6.62279	6.03298	11.7376	8.78181	7.59936	7.26245	7.10008	7.7801	4.46262	5.28575	4.76048
AT1G04370	0.105283	0	0	0	10.7899	6.74536	7.54973	0.155358	0.185014	0	1.54704	1.963	1.1542	3.38464	4.98422	3.12302
AT1G04380	0.0398397	0.0178618	0.0718929	0.116774	0.161702	0.0216312	0.0368628	0.0391923	0.0233368	0	0.16726	0.0362346	0.0992626	0.237179	0.238467	0.0214867
AT1G04390	3.4116	2.81407	2.86345	3.09037	3.55122	3.60897	3.71133	3.34749	3.58369	3.49672	2.96082	3.35945	3.76906	3.37981	3.19478	2.83366
AT1G04400	17.9914	19.4158	19.8003	23.5612	39.5607	42.0199	42.5911	32.502	31.9796	27.3972	27.1058	28.102	32.8666	52.2001	45.5942	43.2876
AT1G04410	479.757	487.8	476.926	538.614	513.744	512.437	515.272	495.241	487.187	485.444	474.745	450.016	444.662	404.323	449.821	496.446
AT1G04420	2.40718	2.30531	3.11755	3.03347	2.72505	2.86294	2.89398	3.14131	3.43399	2.95863	2.1656	2.47233	2.26848	2.63218	2.61974	2.57886
AT1G04430	101.874	92.7389	79.62	72.6253	74.8633	71.6421	66.1486	83.4964	84.3422	77.5193	81.3863	74.3852	71.494	55.9584	59.7342	61.938
AT1G04440	12.9617	14.871	15.0274	18.7129	23.4453	24.9377	24.9547	23.3736	20.9148	17.273	19.1601	20.5297	23.7696	35.4792	32.659	28.7332
AT1G04445	0.032834	0.500508	0.0888761	0.269472	0.299851	0.356549	0.455708	0.904412	0.807788	0.409124	0.344619	0.20904	0.392676	0.664604	0.285867	0.354167
AT1G04450	0	0.0230685	0	0	0	0	0	0	0	0	0.027002	0	0	0	0	0
AT1G04455	0.109447	0	0.0987512	0	0	0	0.101268	0	0.12822	0.227291	0	0	0	0	0	0
AT1G04470	0	0.0354682	0	0	0	0	0.0182997	0	0.011585	0	0.010379	0	0	0	0	0
AT1G04480	171.13	153.562	153.548	136.246	138.196	133.48	131.485	149.773	154.743	164.433	154.985	155.098	132.887	87.1635	100.657	106.789
AT1G04490	0.917306	1.8074	0.696981	0.820768	1.40844	1.42864	1.65285	2.52909	2.00791	1.35355	1.60887	1.95402	2.14116	2.06944	1.62882	2.0961
AT1G04500	0.0123823	0	0	0	0	0.0268921	0.0343711	0.0243621	0.0290125	0	0	0.0112618	0.0246808	0.0294863	0.0134757	0.0400688
AT1G04510	22.6911	20.8758	18.211	16.8679	17.5305	16.5747	17.3023	18.3018	19.0201	19.7504	17.6322	16.0446	16.6992	12.2431	12.4182	12.8043
AT1G04520	26.0746	23.3941	22.2804	20.2399	14.8512	16.1053	13.1257	19.1532	20.189	20.8245	22.7668	20.4657	16.5314	11.6714	14.213	13.7147
AT1G04530	12.0181	12.812	12.2034	14.0011	15.9307	16.1165	17.7215	14.4126	15.577	13.7271	13.1346	14.9385	13.0041	17.6939	18.1242	16.8319
AT1G04540	6.19335	7.0164	7.5604	7.61421	6.46123	6.72545	6.6246	5.70315	6.99592	7.22045	7.74731	6.05071	6.10928	6.97816	7.15397	7.12475
AT1G04550	4.21945	4.34264	3.75085	3.85043	2.53093	3.34054	3.28873	2.49462	2.31333	2.07196	2.70519	2.34417	1.88508	1.50966	1.69657	2.15236
AT1G04555	2.31707	2.77689	2.81432	2.40318	3.11979	3.75001	3.81373	3.06845	2.89723	2.68358	2.94641	2.91794	3.33063	3.71385	3.70977	4.01335
AT1G04560	0	0	0	0	0	0	0	0	0	0	0	0	0	0	0	0
AT1G04570	0.52771	0.747942	0.445422	0.279417	0.172732	0.314252	0.283516	0.334925	0.358972	0.406548	0.321604	0.24772	0.356272	0.344566	0.277891	0.183619
AT1G04580	0.0592116	0.0471946	0.0949782	0.115704	0.0934613	0.0285772	0.0365248	0.116499	0.0924911	0.0409889	0.0966736	0.0718047	0.0655683	0.0313339	0	0.0567726
AT1G04590	14.2084	11.6916	12.5921	11.4693	12.9068	12.2826	11.8677	13.2584	14.1698	14.091	13.3923	13.0073	12.9284	9.4953	8.96827	9.03217
AT1G04600	0.386475	0.352962	0.487545	0.390187	0.344954	0.411906	0.321175	0.362593	0.389884	0.423597	0.296716	0.344994	0.406567	0.123562	0.206406	0.185278
AT1G04610	12.146	16.6047	12.6854	12.8384	22.6037	18.9031	20.8961	15.6626	14.0893	12.2927	7.88917	8.04822	8.00184	5.55284	6.11658	6.0071
AT1G04620	0.321636	0.202663	0.352952	0.387292	0.2558	0.217113	0.410209	0.299306	0.407359	0.487424	0.237221	0.284625	0.303222	0.434713	0.264893	0.281299
AT1G04625	0	0	0	0	0	0	0	0	0	0.0202164	0	0	0	0	0	0
AT1G04630	43.1832	44.3648	54.3508	51.4864	41.4235	38.8387	38.6567	48.3687	45.0608	48.2533	46.7398	46.8905	42.3093	32.3488	38.2209	40.337
AT1G04635	11.3293	9.67959	9.25782	8.08257	8.3508	7.36998	9.29603	10.7772	10.3301	10.5987	10.2083	9.18623	8.73456	5.09035	6.3975	5.07265
AT1G04640	3.88567	5.75652	4.6492	4.25862	5.05708	4.40296	4.6114	4.37652	5.31089	5.29196	4.7876	4.66086	4.96695	4.62654	3.953	5.01136
AT1G04645	0	0	0	0	0	0	0	0	0	0	0	0	0	0	0.0853549	0
AT1G04650	2.15881	2.51255	2.39307	2.04553	1.79715	1.41614	1.50016	1.95904	2.1162	1.70182	1.96065	1.39446	1.8705	1.10161	1.11239	1.15956
AT1G04660	0.192894	0.0988368	0.372951	0.226157	0.0838844	0.0598474	0.0509944	0.135542	0.0322831	0	0.0578451	0.0501254	0.109852	0.098431	0.0299896	0.178343
AT1G04670	0.124981	0.0747121	0	0	0.0845459	0.0452395	0.0385474	0.163933	0	0.173035	0.0437259	0	0.083039	0.248018	0.136017	0.0898747
AT1G04680	39.2341	39.3352	33.3756	31.2242	24.8165	24.0469	22.2317	36.9306	35.4096	34.5624	31.065	30.7347	28.1867	21.126	23.3233	24.7672
AT1G04690	73.5991	79.5062	72.1182	70.2651	66.4752	60.4674	60.0445	69.1376	67.9992	69.4108	70.5021	65.5628	60.4739	53.7262	56.5097	57.2552
AT1G04700	5.25141	5.96644	6.21219	7.52105	8.01316	7.94381	8.30972	5.86377	5.66675	4.30273	5.20232	5.17484	5.83724	5.40824	6.40025	8.44946
AT1G04710	5.28209	4.46604	5.59374	4.77918	5.45287	5.46547	4.11124	5.01575	4.48372	4.81787	4.8699	4.93525	4.91155	3.68302	3.42344	3.63345
AT1G04730	3.17815	3.39343	2.56239	2.74602	2.83635	2.68889	2.60999	2.8691	3.19995	3.00851	2.94723	2.78609	2.69675	2.12002	2.4031	2.42311
AT1G04750	51.9837	52.1753	47.6234	50.1008	50.9137	48.2894	49.2637	50.9123	48.1308	47.224	49.185	45.6678	44.3716	45.4349	45.8109	47.6036
AT1G04760	1.4092	1.66348	1.43244	1.38033	0.543009	0.406781	0.313597	1.40385	1.12848	1.42622	1.49779	1.18434	1.45777	0.658412	0.718286	1.38536
AT1G04770	2.97464	5.42279	4.81337	5.50522	3.44245	2.6162	3.86697	2.99886	5.24174	6.61149	4.48967	5.63453	6.54169	6.73236	8.56149	5.46262
AT1G04778	0.475388	0.0355226	0.607653	0.557365	0.0401982	0	0	0.0389719	0.0928221	0.0411355	0.0831597	0.0360309	0.0394817	0	0.0431138	0
AT1G04780	22.6177	26.2407	23.4275	23.8409	26.286	25.5993	28.2943	25.8017	27.0015	23.7337	25.044	25.6268	26.4847	31.3995	30.7946	30.0833
AT1G04790	7.40931	7.81675	7.48712	7.92601	9.50422	9.3254	9.28564	8.98834	9.56933	8.30533	7.55658	7.88318	8.1008	8.54856	7.56368	8.45528
AT1G04800	0.0377255	0	0.102117	0.0884621	0	0	0.0698131	0	0.176787	0.0783458	0	0	0	0	0	0.081386
AT1G04810	26.7404	26.5379	27.7223	30.5674	33.2128	31.9197	34.2519	24.9686	25.446	25.3541	25.9979	24.1048	25.4817	27.0091	27.5597	28.1844
AT1G04820	584.306	636.888	591.788	565.899	363.477	357.448	310.871	487.074	479.119	477.771	492.684	441.678	420.937	274.991	336.484	364.524
AT1G04830	7.26311	6.4018	6.84753	6.99966	6.92498	6.51969	7.16773	6.22707	7.03374	6.8413	6.19535	7.03536	6.64469	6.77378	7.79435	7.28869
AT1G04840	1.79819	2.03411	1.78471	1.23253	1.23514	1.78745	1.36946	1.48321	1.84736	1.63737	1.7712	1.3587	1.40612	1.05405	1.06881	1.05934
AT1G04850	35.2577	30.9716	33.645	36.9302	33.5818	34.084	35.1758	31.6627	34.1076	34.5013	32.7739	32.775	34.1314	35.17	36.4355	34.7937
AT1G04860	16.9529	15.2782	15.7431	15.4991	16.4677	17.1994	17.0873	15.4501	16.5024	15.754	16.1241	15.0377	14.5606	13.3926	14.0966	14.8552
AT1G04870	42.367	35.4392	31.0407	26.6794	36.8529	36.5779	32.3029	41.5754	42.3909	42.1115	37.8996	35.7964	34.8384	23.1548	26.0519	24.61
AT1G04880	0.261708	0.367307	0.225866	0.333519	0.184735	0.210055	0.136869	0.0895495	0.133304	0.177227	0.310512	0.206979	0.238143	0.135481	0.1486	0.208652
AT1G04890	0	0.0313265	0	0	0	0	0	0	0.0204644	0.0362764	0	0	0	0	0	0
AT1G04895	0	0	0	0	0	0	0	0	0	0	0	0	0	0	0	0
AT1G04900	7.07044	5.92013	5.67258	5.56754	5.02209	4.58598	4.11977	5.99681	6.79451	5.52612	7.10009	5.63116	5.19921	3.25365	4.4089	4.11218
AT1G04910	22.6439	23.2234	20.5406	20.2221	17.9717	17.8668	17.5825	20.3871	21.2147	18.322	20.153	19.9927	19.2901	17.6721	18.0263	19.2354
AT1G04920	0.128576	0.084547	0.0773406	0.0401994	0.0869775	0.139622	0.079312	0.177081	0.140588	0.0890057	0.0809703	0.0311842	0.0854273	0	0.0839575	0.0554757
AT1G04930	2.95529	2.99031	3.21691	3.27418	2.75114	2.75284	2.60903	3.4007	3.66868	3.73027	3.25833	3.26736	2.63456	2.25976	2.08024	2.10567
AT1G04945	9.41308	7.17048	7.56135	6.26198	6.28782	6.34456	6.32523	7.42164	7.7897	8.44648	7.50533	7.04048	7.29327	4.84853	4.4531	4.28633
AT1G04940	7.07215	8.27972	8.75538	9.64151	8.17747	7.45012	6.3263	6.31004	5.86299	8.14858	5.25268	6.23987	6.27551	6.60218	6.39256	6.86813
AT1G04950	6.61272	6.26543	6.10801	6.85414	7.62938	6.99163	6.73127	6.71954	7.4204	7.30971	6.65711	7.51198	7.50208	6.51461	7.13976	5.76081
AT1G04960	3.85971	3.49389	4.32275	4.66895	4.68732	4.90982	5.14721	4.68898	4.27774	3.86783	4.1411	4.88119	5.49523	5.98161	5.94742	5.78898
AT1G04970	9.24367	8.68528	11.2443	13.5382	15.5862	16.0009	18.8701	10.7291	11.9193	11.7682	11.8953	13.7207	15.0652	21.3948	19.6882	18.4937
AT1G04980	27.7302	28.9667	34.6457	44.1728	26.2143	29.6552	26.396	31.4241	29.0672	31.5126	31.9477	29.7232	30.4107	22.0714	26.3963	24.5719
AT1G04985	8.39504	6.57055	8.04319	9.31844	9.11858	8.81867	9.27591	8.37214	7.55373	7.92329	8.17541	9.36711	9.61735	9.82395	10.0625	9.56884
AT1G04990	24.495	22.3595	27.0569	29.2638	22.2561	23.8309	24.1529	25.4683	24.9422	21.3895	26.9475	26.3203	29.8148	32.2579	33.5689	33.2714
AT1G05000	1.84939	1.88776	2.51873	3.36837	1.971	1.85671	2.2816	0.903947	1.32177	0.954132	0.842357	1.58683	1.54174	2.07736	2.36713	1.8694
AT1G05005	0	0	0	0	0	0	0	0	0	0	0	0	0	0	0	0.0828379
AT1G05010	13.5414	15.0974	11.6272	14.7124	30.2892	33.5618	32.3111	31.3187	25.5412	26.1038	21.419	27.4758	30.2336	48.1184	40.2801	36.5051
AT1G05020	1.63352	1.50469	1.62128	1.75851	2.50138	2.22539	2.32215	1.89915	1.77454	1.48031	1.55865	2.36362	1.5096	0.866399	1.84241	2.2746
AT1G05030	1.79463	1.83271	1.88913	1.95214	2.37744	2.05708	2.10334	1.687	1.86886	1.91525	1.7999	2.10377	2.12641	1.7688	2.28947	2.17239
AT1G05035	0	0	0	0	0	0	0	0	0	0	0	0	0	0	0	0
AT1G05040	0.176914	0.0634541	0.0638501	0.0829685	0.035903	0	0.0654777	0	0	0.110221	0.0371371	0.032181	0.0352631	0	0.115521	0
AT1G05055	9.82677	8.50553	8.55861	7.00081	8.10166	7.2437	7.62443	8.4587	6.67559	9.44205	8.80987	7.97553	7.82124	6.86587	6.47983	6.90088
AT1G05060	1.20105	1.44832	1.9992	2.18507	1.82806	1.8664	2.43337	1.44635	1.868	1.44065	2.47772	2.14706	2.70354	4.80791	4.75515	3.77488
AT1G05065	0.378255	0.629895	0.341291	0.253419	1.20628	1.46697	1.04997	0.372108	0.569749	0.448877	0.794018	1.27781	1.45405	2.89527	2.1759	1.63203
AT1G05070	15.2517	14.4884	15.3184	15.6813	16.3297	15.8593	15.3496	17.8901	17.2108	17.4273	15.3966	16.4615	14.2327	13.7675	13.6403	13.5195
AT1G05080	0	0	0	0	0	0	0	0	0	0	0	0	0	0	0	0
AT1G05085	0	0	0	0	0	0	0	0	0	0	0	0	0	0	0	0
AT1G05087	7.55982	8.79935	8.1656	9.58789	7.74475	8.40666	9.21448	10.1186	10.1766	8.11404	8.27798	8.69385	7.78783	8.74158	8.70204	8.78175
AT1G05090	10.2008	11.8421	11.0832	9.37919	11.5756	10.3576	12.2417	10.8034	12.2001	10.199	8.94284	10.5693	11.9118	12.5685	10.7925	13.3774
AT1G05100	1.50238	3.34199	2.13762	2.8793	0.850187	1.16084	1.52378	2.70013	2.4032	1.65002	2.4866	1.57665	1.5261	4.12808	4.1505	3.86441
AT1G05120	6.45865	6.03616	6.81282	6.39264	8.87272	8.30952	9.34659	6.86015	7.40203	7.28961	6.35315	6.67589	6.981	7.60651	7.84392	6.93303
AT1G05136	0	0	0	0	0	0	0.254249	0	0	0	0	0	0	0	0	0
AT1G05140	2.20079	1.99635	2.53988	3.18037	2.88232	4.02942	3.5044	2.21537	2.39841	1.64749	2.36362	2.72316	3.46855	4.1439	4.26109	4.05772
AT1G05150	23.7489	23.677	23.6241	25.0215	24.5894	24.5247	25.8607	22.3204	23.4845	22.9481	21.3694	22.2901	20.3172	22.0764	24.2511	24.7419
AT1G05160	2.89406	2.91105	2.69797	2.75456	2.74157	2.95715	2.67781	2.72096	2.86502	2.67243	2.47712	2.22424	2.75656	2.58122	2.17335	2.60334
AT1G05170	7.22829	9.95028	7.16237	11.2904	8.70306	8.82564	7.94699	11.1841	8.57906	7.46876	6.35741	6.33749	6.03662	7.93036	8.25282	8.57528
AT1G05180	11.5022	11.9784	11.0973	11.2617	12.0808	12.2493	12.0244	11.5237	12.104	12.5092	11.7442	12.2508	12.8509	11.6289	11.5515	12.0042
AT1G05190	8.1452	6.74017	8.61409	8.33127	6.74442	7.95262	7.20112	7.7513	9.2309	7.40363	7.61043	6.92453	6.96145	6.47508	6.68122	7.22165
AT1G05200	0.965843	1.12175	1.04575	1.12161	1.68008	1.48833	1.88097	0.796315	0.91599	1.0029	0.965458	1.26329	1.31094	1.25952	1.34144	1.27002
AT1G05205	29.2691	25.9928	30.5564	34.6464	28.1448	30.018	27.6897	28.7935	28.0619	32.6325	27.5367	27.6729	29.5754	26.3608	23.618	28.1984
AT1G05210	20.2196	22.6903	23.46	21.506	15.8484	15.7444	14.8718	20.695	21.3475	19.7381	21.1903	19.6288	17.1346	14.1277	14.9226	16.1943
AT1G05220	4.78171	6.743	6.78508	5.46253	5.34967	6.03575	4.84038	7.51837	7.27772	6.91728	5.9196	6.24474	6.9243	7.83454	8.45086	8.24372
AT1G05230	0.741977	0.971941	0.861578	0.816974	0.982027	0.896805	0.90742	1.12979	1.12625	1.13222	0.853256	0.839144	0.951664	1.66703	1.41136	1.14136
AT1G05240	0	0.366895	0.127305	0.21505	0.143168	0.10725	0.143605	0.2776	0.099177	0.0146506	0.207324	0.192488	0.0984312	0.268791	0.0307104	0.121753
AT1G05250	166.005	137.721	250.863	191.483	231.415	239.48	234.933	130.066	128.02	122.955	156.306	234.794	204.803	138.106	165.092	226.673
AT1G05260	218.573	229.922	239.293	231.753	219.041	226.772	222.293	143.717	157.518	122.987	182.164	179.452	167.241	159.687	226.755	261.405
AT1G05270	10.9405	11.8544	11.6601	11.2437	12.8364	12.9972	13.2643	10.6652	11.1915	10.7685	11.3139	10.8182	11.274	11.4923	11.3942	11.1462
AT1G05280	17.5767	14.5078	15.2413	12.6136	13.426	13.2302	14.4146	10.3499	11.2452	13.0281	10.6319	12.7076	9.71943	5.80593	6.62967	6.17908
AT1G05290	0	0	0	0	0	0	0	0.0270124	0	0.0285121	0	0.0249739	0	0	0	0
AT1G05291	0	0	0	0	0	0	0	0	0	0	0	0	0	0	0	0
AT1G05300	2.54494	2.03241	4.18586	3.24799	5.60858	5.31127	6.74546	3.35116	3.41628	4.19785	5.03618	6.52202	6.85605	8.79068	9.73712	8.40695
AT1G05310	0.538887	0.083312	0.653889	1.24184	0.0754222	0.201788	0.171938	0	0.239468	0.0385905	0.292555	0.591528	1.18525	0.398256	0.424687	0.360792
AT1G05320	8.87829	9.95734	7.4799	8.7646	9.42209	9.74916	10.4842	7.38074	8.3549	6.46546	7.19072	7.34232	8.17181	10.0107	9.66227	10.9629
AT1G05330	0.112628	0.555454	0	0	0.114284	0.122304	0.156319	0.443192	0.0659738	0.116949	0.236425	0.0512183	0	0.737565	0.0612868	0.0607438
AT1G05340	0.781679	0.518069	0.705292	2.86896	1.13803	1.32861	1.41509	0.869278	0.477789	0.42348	1.46252	3.43109	2.94679	5.86758	6.76865	5.24229
AT1G05350	12.7174	11.8969	12.683	12.8169	11.3875	11.5892	11.6039	12.0104	12.5394	12.537	11.8334	11.6139	11.3294	10.8406	11.4	11.8701
AT1G05360	13.4154	13.8366	11.5484	12.4325	10.0173	9.60508	9.76405	12.4901	12.8289	13.0503	12.7062	11.5709	11.7068	10.7151	10.0873	9.84556
AT1G05370	0.338122	0.386826	0.18936	0.1367	0.307601	0.35451	0.302068	0.665255	0.560033	0.641655	0.550686	0.402964	0.662338	0.680239	0.406046	0.477907
AT1G05380	12.5748	13.1222	12.9711	13.5476	15.8438	15.2587	15.4033	15.4386	16.3143	14.7212	13.3512	13.3822	15.799	15.1458	15.5733	14.0639
AT1G05385	1.38626	1.01992	2.05258	2.25043	0.973829	1.23516	1.57867	1.18889	0.707917	1.2549	0.634226	1.1315	1.48785	1.1427	1.1992	1.30359
AT1G05400	1.14882	0.386299	0.673763	0.639793	0.466287	1.15396	0.770661	0.819363	1.37953	0.656095	1.02492	0.992625	1.17356	1.67564	1.03147	0.991353
AT1G05410	11.0127	10.8781	10.8018	9.66974	13.2181	12.5142	12.2455	13.5068	12.7332	12.7961	11.2232	11.3099	10.5135	9.5536	11.2023	10.1893
AT1G05420	4.24695	5.84586	4.94117	3.1885	3.06194	2.18455	3.03338	3.11513	2.48772	3.09466	2.77617	2.40568	2.1163	2.26221	2.87859	2.65217
AT1G05430	9.19422	9.11699	9.43546	8.98308	9.93877	9.78175	9.98255	9.81892	9.7039	10.235	9.23712	8.55058	10.1125	7.91457	8.27081	8.37621
AT1G05440	3.28544	2.98192	2.92822	2.1139	1.05704	0.652628	0.593159	3.31088	2.39389	2.99545	2.67035	2.93348	2.05644	0.548615	1.26452	2.09607
AT1G05450	0.0868053	0	0.182752	0.135699	0.411048	0.439894	0.508687	0.0284649	0.169492	0	0.394807	0.342118	0.519071	0.654589	0.881725	1.06118
AT1G05460	4.53526	4.6387	4.73061	4.4876	6.60456	6.21296	5.8657	5.43232	5.86205	5.36131	4.99029	4.96798	5.6524	4.48614	4.74048	4.76299
AT1G05470	1.23607	1.07092	1.4167	1.33172	1.27967	1.22436	1.24417	1.29814	1.31111	1.77781	1.19216	1.05585	1.70634	1.39219	1.05436	0.990965
AT1G05490	0.590564	0.466838	0.778245	0.655961	0.378472	0.413471	0.474536	0.382215	0.318622	0.298542	0.415948	0.424045	0.28654	0.259061	0.431294	0.452618
AT1G05500	15.8221	16.4685	15.3796	17.3657	17.0621	16.2959	16.2473	13.7338	13.697	13.493	14.0016	15.9543	13.7898	14.3323	15.4249	16.034
AT1G05510	0.0546461	0.343001	0.024653	0.128139	0.221799	0.326375	0.151688	0.322549	0.256079	0.453941	0.143389	0.0745518	0	0.162663	0.0892073	0.147361
AT1G05520	31.0927	31.9054	31.2052	30.1722	28.3637	28.6127	28.0205	27.7786	29.8239	29.0407	30.1331	25.914	26.1628	23.8241	25.6744	25.6732
AT1G05530	14.5581	19.4767	12.1702	15.8416	16.0937	15.1523	16.1816	14.2987	16.1835	11.2288	12.3997	11.1679	10.1284	11.6574	13.2621	15.3771
AT1G05540	0.584552	0.775752	0.654011	0.411212	0.52197	0.533209	0.540873	0.621057	0.520465	0.679816	0.858948	0.659254	0.372849	0.612486	0.687063	0.655754
AT1G05550	0	0.0117408	0	0	0	0	0	0	0	0	0	0	0	0.0155902	0	0.0282472
AT1G05560	21.7482	27.5684	33.665	36.706	24.7	23.5576	28.9679	26.748	26.9875	18.3637	19.1712	24.416	31.4907	34.9872	42.3035	48.8157
AT1G05570	1.67053	2.12424	1.63507	2.68317	0.907971	0.803916	0.783276	1.9537	2.15317	2.07887	1.61147	2.81917	3.15975	4.43416	4.16504	4.07953
AT1G05575	0.65483	1.46793	1.42786	1.21561	2.60246	3.25916	2.32261	7.46185	6.52082	3.96639	5.8993	11.7626	15.2821	15.9186	8.13613	7.82859
AT1G05577	0.170345	0.10183	0.153699	0.177529	0.0576167	0.0616601	0.0700519	0.0744788	0.11087	0.393069	0.0794628	0.206575	0.11318	0.135216	0	0.0408322
AT1G05580	0	0	0	0.0127277	0	0	0	0	0	0	0.0227879	0	0	0	0	0
AT1G05590	13.8556	16.7242	14.2406	13.7539	11.9805	13.1179	13.0169	14.7203	15.9478	13.9932	15.3868	12.7537	12.7349	13.01	14.5176	15.011
AT1G05600	2.00667	2.73361	3.09886	3.03137	2.72143	2.89145	2.98147	3.05599	2.4865	2.9051	2.89597	2.79027	2.76907	2.20548	2.75083	2.37264
AT1G05610	0.332042	0.391758	0.283826	0.40979	0.54972	0.474433	0.501272	0.464182	0.266157	0.326635	0.476902	0.286102	0.27867	0.20808	0.152153	0.150805
AT1G05615	0.253561	0	0	0	0	0	0	0	0	0	0	0	0	0	0	0
AT1G05620	31.2143	33.1452	31.6474	31.9743	27.6447	26.9087	26.2977	25.4815	28.4209	24.8918	28.2356	28.3151	25.8558	29.7653	28.741	28.0728
AT1G05630	7.31917	8.13104	7.34525	6.38959	6.37894	7.12126	6.22825	7.38561	7.20588	6.08937	6.59027	6.10155	6.36291	5.14266	5.82439	6.45576
AT1G05640	4.08965	5.11466	4.1894	4.27214	4.3526	4.44101	4.22507	5.26343	5.31351	5.30022	4.90563	4.54461	5.02584	4.92434	4.1496	3.99675
AT1G05650	6.95544	6.20491	8.587	6.44463	4.54871	6.43261	5.53043	4.30494	4.79325	5.17197	9.44744	11.2121	9.85717	13.1743	15.9136	19.1881
AT1G05660	30.4548	35.9854	38.2363	35.4925	24.9926	25.775	22.8745	18.9674	22.4597	21.5561	23.3029	23.9958	18.5787	22.457	28.8521	33.9336
AT1G05670	5.25381	5.09536	4.56189	4.1366	5.55412	4.55937	4.45443	5.29819	5.43392	4.61082	4.72984	4.80839	4.72121	3.97842	4.29429	4.00726
AT1G05675	0.213401	0.361444	1.0911	0.695001	0.769916	0.772449	0.78982	2.86908	2.02783	0.837111	3.23529	7.00882	8.50718	12.5068	10.0123	8.97729
AT1G05680	47.539	58.797	62.9319	71.3154	60.7577	71.0679	76.3231	110.671	116.823	93.9078	92.0443	100.842	125.761	216.343	174.124	170.989
AT1G05690	0.162356	0.158817	0.0932211	0.0519146	0.284557	0.432748	0.300449	0.450114	0.518743	0.367822	0.139423	0.0939685	0.205937	0.790823	0.112441	0.557223
AT1G05700	0.0407618	0.173614	0.174698	0.143373	0.227487	0.221319	0.132006	0.37092	0.3104	0.338605	0.0534785	0.101952	0.487488	0.667339	0.266167	0.263809
AT1G05710	3.29004	3.16084	2.92612	4.7207	7.424	7.31552	8.16135	4.87027	5.23095	5.66124	4.20957	5.0442	6.76081	9.71873	6.22335	5.91472
AT1G05720	18.9772	19.6204	19.582	19.4125	19.9283	17.8138	21.1417	19.9218	18.4723	19.4144	18.8754	17.0515	19.9285	19.0167	20.2926	19.9479
AT1G05730	3.41131	2.88797	3.16392	2.83768	2.45591	2.0281	2.43343	2.92467	2.94711	3.83902	2.72034	3.03329	2.88696	1.11187	1.97034	1.76787
AT1G05740	0.324218	0.436081	0.195023	0.443482	0.274155	0.117358	0.149996	0.372108	0.126611	0.280548	0.226862	0.14744	0.107708	0	0	0.116574
AT1G05750	2.18581	2.14305	2.39482	2.11215	2.48606	1.93018	2.40031	2.64651	3.0532	2.79344	2.43285	2.42495	2.72901	1.75888	1.89522	2.0857
AT1G05760	0	0	0	0.396975	0	0.630303	0.268532	0	0	1.10496	0	2.37561	2.21748	1.84295	1.00018	0.313047
AT1G05770	0.497783	0.371961	0.299426	0.534987	0.589287	0.270275	0.690881	0.408078	0.534572	0.818395	0.566002	1.05639	0.744151	1.23478	0.270869	0.536938
AT1G05780	4.65798	6.17659	5.62746	5.29923	4.50617	4.24371	5.49698	5.65019	4.62455	6.33278	5.48968	5.85209	6.15686	5.7576	4.63969	5.40759
AT1G05783	0.0342262	0.03069	0.154408	0.0802567	0.0347295	0.0743335	0.0633375	0.0673401	0.0801943	0.0355394	0	0.0933874	0.0682211	0.244512	0.0372485	0.0738369
AT1G05785	2.45358	2.57395	2.86493	2.83908	2.57102	2.15936	2.81925	3.01319	3.19383	3.11387	2.27226	2.75663	2.65306	3.34147	2.60043	3.18281
AT1G05790	4.2941	3.8795	4.23998	4.30315	4.80119	5.51644	5.44258	4.65472	4.83135	4.02979	4.51551	4.62031	5.07898	5.7013	6.04881	5.91656
AT1G05800	0	0	0	0	0.027764	0.0891372	0.17722	0	0	0	0.0574365	0	0	0.162893	0.0595556	0.14757
AT1G05805	9.30047	11.4643	9.05018	8.98567	10.3093	10.7899	10.7297	13.863	12.5922	11.9677	10.713	9.56174	10.0317	11.5644	12.3126	11.4924
AT1G05810	16.1026	14.7129	17.9752	20.4557	15.8123	17.2538	15.9455	13.5565	15.1419	12.4372	13.7581	14.5066	14.5561	14.2614	15.9949	21.4562
AT1G05820	0.467411	0.541044	0.559756	0.677543	0.620881	0.839794	0.684112	0.635381	0.388289	0.53829	0.419228	0.564244	0.542058	0.364275	0.332957	0.32084
AT1G05830	5.1692	5.80061	5.44139	5.84456	7.60505	7.10045	7.49236	6.71658	7.54944	7.64794	5.7966	6.10101	6.78956	6.75367	5.85871	6.39231
AT1G05835	6.07184	6.74081	6.67853	5.76291	2.69916	2.6374	2.46128	6.54204	6.36815	4.7436	6.67636	4.83867	5.12921	6.33445	5.2864	6.54945
AT1G05840	4.03812	4.38423	4.31312	4.87522	7.22046	6.32869	7.61414	5.14277	6.00938	5.23564	4.90272	5.36017	6.18898	7.64091	6.91274	6.74554
AT1G05850	179.932	175.67	186.243	220.181	144.695	142.759	141.185	144.084	133.157	132.304	158.724	160.617	167.831	145.408	175	193.173
AT1G05860	5.74174	4.77105	5.49968	6.63316	6.62919	6.67386	6.12285	5.41653	5.87841	5.73473	5.79667	6.6464	4.98397	3.60871	5.25921	4.86753
AT1G05870	23.2929	27.7616	22.7986	25.3346	18.2718	18.7551	18.4172	20.8573	23.2734	22.2565	19.9769	20.0053	18.004	19.8266	19.5971	18.3165
AT1G05880	0	0.0119344	0	0	0	0.014453	0.012315	0	0	0.0138202	0	0	0.0265291	0	0	0
AT1G05890	7.21984	7.17257	6.97224	7.90333	11.5258	12.0396	12.5406	9.29656	9.77309	9.89434	9.31095	10.0838	11.1422	15.3374	13.4976	11.6816
AT1G05894	0.633153	0.720589	0.725086	0.942196	0.617753	0.661105	0.878764	0.790559	0.941464	0.657445	0.690105	0.42082	0.679553	0.492918	0.530048	0.656689
AT1G05900	2.40055	2.20063	2.03286	1.94972	2.59915	2.73786	2.76716	1.89979	1.9482	1.92171	1.99877	2.17113	2.31224	2.55487	2.51036	2.53152
AT1G05910	15.6467	13.5651	13.1711	10.937	13.2518	12.2982	11.0856	13.3577	13.4285	14.6439	12.9252	12.9622	12.3621	8.72947	8.37468	8.71839
AT1G05920	0	0.0470428	0	0	0	0	0	0	0	0.027238	0	0	0	0	0	0
AT1G05930	0.0511136	0.0916652	0.0230593	0.0599278	0.0259326	0.166515	0.0236471	0.125707	0.0898219	0.0796119	0.0268239	0.0232442	0.127352	0	0.0278135	0.0827013
AT1G05940	11.1502	10.0342	11.7171	12.9786	13.8163	12.2391	13.1566	11.5095	12.5447	12.3433	12.0124	11.2626	13.0758	15.3026	14.3079	12.7645
AT1G05950	3.62559	3.04914	3.14301	2.81998	1.47878	1.50536	1.86371	2.56428	3.26197	3.07573	3.56908	3.08199	2.46793	1.35431	1.81814	1.72535
AT1G05960	10.8763	11.7752	11.9038	14.101	11.372	11.6393	12.6831	11.7164	11.3878	9.82368	10.8918	11.0637	12.5141	13.5199	14.2583	15.3183
AT1G05970	2.58806	2.41258	2.93628	2.55367	3.48416	3.06085	3.27194	3.20142	3.81252	3.5388	2.6357	2.30726	2.91131	3.6002	3.59744	2.84692
AT1G05990	5.47205	4.33716	6.7888	6.35839	8.92369	7.95828	7.54955	4.32573	3.31982	3.70344	5.17928	5.19907	5.01533	2.44327	5.52988	6.9565
AT1G06000	187.422	232.133	208.073	193.208	297.566	296.126	294.179	208.273	197.777	205.538	157.741	158.006	147.713	199.844	176.42	170.748
AT1G06010	6.6994	6.19627	7.31284	7.16807	8.15275	9.46255	9.90509	6.95924	8.26021	7.7591	6.85947	7.30755	7.26039	8.19988	7.5969	9.44988
AT1G06020	0.141697	0.34487	0.273965	0.237332	0.246482	0.461613	0.299679	0.358444	0.213433	0.504458	0.339938	0.110464	0.363133	0.216918	0.286389	0.305687
AT1G06030	0.81318	1.74058	0.591705	0.522837	0.825138	1.1679	1.28639	1.36768	1.62875	1.22571	0.74337	0.81117	0.993432	1.12439	1.17047	0.820555
AT1G06040	62.6646	76.7305	60.3258	84.4402	79.8233	79.3087	79.5482	89.3512	85.6722	75.9829	65.2768	57.2942	61.4193	68.1307	82.5866	66.399
AT1G06045	0	0	0	0	0	0	0	0	0	0	0	0	0	0	0	0
AT1G06050	2.19271	1.96616	2.63232	3.33337	2.60207	2.72413	2.44152	2.96142	3.11308	2.39261	2.63299	3.17735	3.22239	3.2303	3.90307	3.94867
AT1G06060	7.70445	8.84352	7.15173	8.82021	9.53683	9.39574	8.8083	8.63082	8.88425	7.66496	8.10761	8.49312	8.94474	10.158	9.61396	10.6383
AT1G06070	12.1918	10.9915	10.8334	10.2633	12.3174	11.588	12.0027	11.4213	11.7735	11.4925	11.1586	9.76566	10.556	9.54115	10.0017	9.9701
AT1G06080	3.18221	4.82888	3.81605	4.63979	1.95948	2.30374	2.35303	6.60883	7.61545	6.65096	4.31058	5.21955	4.73008	3.67561	4.02561	5.32481
AT1G06090	32.0257	41.3458	39.5832	37.351	25.1672	24.2344	24.5661	57.2163	53.2305	55.1238	40.0129	45.8344	41.8513	35.111	30.3596	40.1301
AT1G06100	0.125142	0.0224426	0.0451653	0.117378	0.0253965	0.0543576	0.0231583	0.196974	0.0586434	0.103955	0.0262694	0.0227637	0.0748317	0.0894018	0.0817158	0
AT1G06110	13.1262	12.9231	15.8064	16.4471	16.9287	16.0493	18.5117	17.3487	17.7843	18.7974	17.2125	18.6064	20.0389	23.8213	20.6283	21.3642
AT1G06120	12.1008	12.7903	16.6963	17.5524	5.80254	5.07013	5.90548	5.77301	5.94662	4.55902	8.65454	7.30476	6.6383	4.15666	6.82943	10.4422
AT1G06130	4.13985	4.47639	4.64714	5.28201	6.14047	6.32017	7.1653	6.5281	6.86128	6.9411	5.52084	5.82504	7.0989	8.04616	6.67861	6.65883
AT1G06135	0	0.621487	0.375219	0.0812617	0.210987	0.225793	0.769568	0.340917	0.0811986	0.359844	0.363731	0.441265	0.345377	0.495148	0.45258	0
AT1G06137	0	0	0	0	0	0	0	0	0	0	0	0.508243	0.37128	0.221785	0.709513	0
AT1G06140	1.3402	2.34105	1.82171	1.32643	2.34894	2.11687	1.81983	2.73959	2.63042	2.02418	2.21046	2.26373	2.23769	1.69936	1.47749	1.4644
AT1G06143	2.44612	2.43504	2.43153	2.55198	2.77658	2.92641	3.08812	2.26362	2.38	2.45387	2.80674	2.80925	2.49983	1.6784	2.18836	2.41493
AT1G06150	7.64751	6.76214	7.14345	6.37985	8.50611	8.64168	9.29112	6.79181	7.91597	9.1032	9.02144	8.78353	8.87565	11.2556	9.66548	9.28019
AT1G06148	0.0144084	0	0	0	0.0438607	0	0.0666587	0.0141742	0.0337598	0.0299223	0.211719	0.0393137	0.129237	0.325956	0.109765	0.155417
AT1G06160	0	0	0.0321896	0.0836561	0.687811	0.968525	1.32041	0.491347	0.919503	0.814984	0.823786	1.91441	1.84888	2.25134	2.87314	2.73224
AT1G06170	0.120824	0.0180567	0.0363388	0.0708294	0.0408668	0.0218673	0	0	0.0471829	0.0209099	0.0211357	0	0	0	0.0219155	0
AT1G06180	11.7547	14.1504	11.0076	12.2636	15.9514	16.6753	16.5299	13.156	14.8851	15.9662	13.6117	12.7152	12.4812	13.3215	13.7836	12.1556
AT1G06190	17.1626	15.5132	14.5065	13.5998	15.8737	15.1239	13.5073	15.5253	16.8479	14.9123	14.473	14.1563	12.8579	9.67724	9.21025	9.74573
AT1G06200	12.4196	11.3901	12.4822	12.3887	13.7075	13.1026	13.4156	12.9414	13.4894	15.584	13.5253	15.194	14.5768	15.495	14.5785	13.1372
AT1G06210	35.1985	32.0725	29.7532	32.1574	32.2675	31.1007	31.4295	30.9217	31.5944	31.1505	31.3713	32.0803	29.4954	27.3419	29.3698	29.3473
AT1G06220	44.0854	41.9464	35.3749	34.0575	37.9152	36.7998	34.7621	39.5784	38.9581	41.4829	37.1633	33.6568	34.4451	24.0028	26.6442	26.256
AT1G06225	0	0	0	0	0	0.220854	0	0.400152	0	0.105592	0	0.0924886	0	0	0	0.438758
AT1G06230	20.3468	21.1892	18.5378	18.3743	25.7835	25.2601	25.35	23.8053	24.103	21.3338	20.1537	20.1754	21.1174	21.9839	20.372	19.5586
AT1G06240	6.72433	6.29791	6.75017	7.26474	8.73442	7.47408	6.93853	7.91383	6.92914	7.53066	7.33486	6.80428	5.98232	5.74284	6.26445	5.69628
AT1G06250	1.801	2.07922	1.97032	1.79484	2.07877	2.5669	2.39549	2.30326	2.4528	2.15062	1.8903	1.65851	1.57055	1.31344	1.10252	1.33559
AT1G06260	2.01094	1.86328	1.2701	1.68969	1.90448	2.65684	2.04674	2.24203	1.88471	3.02773	1.61816	1.61559	2.37157	2.47417	1.53196	1.30147
AT1G06270	7.74882	6.73232	7.34709	6.23635	5.61943	5.06299	4.75962	6.35242	7.20598	6.61418	6.59372	6.09202	6.61005	4.03975	4.09742	4.60417
AT1G06280	0	0	0	0	0	0	0	0	0	0	0	0	0	0	0	0
AT1G06290	35.4226	35.9529	39.6551	41.2521	47.8313	46.682	51.9023	44.4529	44.5538	43.2644	40.2755	40.9511	45.6415	56.0466	52.2432	51.0719
AT1G06310	2.81324	2.52258	2.02506	2.0251	1.77364	1.74086	1.53119	2.36054	2.2901	2.13718	2.31224	1.59917	1.55648	1.03445	1.2044	1.33876
AT1G06320	3.30182	3.8976	3.09229	2.94015	2.71422	2.587	2.359	3.41263	3.42751	3.77568	3.9042	3.26913	2.54089	0.746462	1.00069	1.53281
AT1G06330	4.64542	3.50015	3.28913	4.38745	5.10654	4.27383	5.25348	5.01423	3.66597	4.65616	2.60717	3.84363	1.80045	2.11259	2.28205	2.40102
AT1G06340	0.0472489	0	0.0426316	0	0	0	0.0437183	0.0464811	0.0553537	0	0	0	0	0.112515	0	0
AT1G06350	0.0719705	0.0860461	0.0432916	0.0843813	0	0	0.0443951	0.0236003	0.0843158	0.0747317	0.0755388	0.0436386	0	0.0285643	0.0783257	0
AT1G06360	0	0	0	0	0	0	0	0	0	0	0	0	0	0	0.0257892	0
AT1G06380	17.8205	13.8063	16.719	11.2264	11.6952	11.2964	11.184	13.3444	14.9223	15.8345	12.3763	13.1975	13.0772	7.35427	7.5904	8.35197
AT1G06390	13.4169	13.6854	12.3096	12.6506	16.5758	16.1339	16.4043	17.2002	17.428	16.2486	13.667	13.7185	14.5726	18.3628	15.9644	16.3003
AT1G06400	10.1057	10.658	12.2391	14.9496	15.347	15.7428	16.2537	11.7763	12.0378	12.166	11.4788	15.0051	15.1073	20.2493	17.106	18.2713
AT1G06410	37.6076	42.0986	40.7356	39.7918	42.1642	42.5744	41.6372	45.3229	41.861	38.5803	40.3838	40.1882	42.0849	37.0657	41.4312	42.1804
AT1G06420	3.09953	3.17202	3.13101	2.64652	1.7093	1.82925	1.55865	1.42515	1.93401	1.74915	2.05093	2.11429	1.88029	0.922627	1.57662	1.23558
AT1G06430	9.75041	9.63381	12.3387	15.1705	12.5695	13.092	14.4122	10.7502	11.5954	8.81277	12.0103	14.5571	15.3279	24.9422	22.7311	19.1694
AT1G06440	3.79526	4.14928	3.90049	3.21237	3.23325	3.41607	3.15487	4.63204	3.85185	3.43509	3.87692	3.5995	3.72175	2.27153	2.80513	2.47379
AT1G06450	2.55486	2.03915	1.92522	1.87626	1.9372	2.13412	2.26005	2.70668	2.43396	3.06102	2.18059	2.57903	3.49757	2.30657	1.89438	1.27192
AT1G06460	0.512568	0.256841	0.612104	0.44188	0.38243	0.343785	0.516115	0.355933	0.512183	0.704426	0.569628	0.466186	0.495811	0.861597	0.70549	0.585409
AT1G06470	8.90422	9.48977	7.81151	7.72481	6.77435	6.60168	6.20677	7.76537	7.60695	7.53548	8.27667	8.0044	7.2246	6.30054	6.53827	6.8065
AT1G06475	0	0	0	0	0	0	0	0	0	0	0	0	0	0	0	0
AT1G06490	0.944721	0.743193	0.994995	0.774107	0.723414	0.961053	1.00411	0.652977	0.938082	1.02837	0.700359	0.760214	0.99753	0.539425	0.504516	0.564446
AT1G06500	5.16794	4.30102	5.69602	5.40604	4.89853	4.63741	5.09675	4.56643	5.40184	5.65541	4.93697	5.20692	5.58225	5.26899	4.78233	4.30602
AT1G06515	15.5705	16.8369	15.2763	15.7493	12.9403	13.3736	13.9575	15.8671	15.9648	14.3266	15.6541	14.979	14.6464	13.8539	13.9582	15.2232
AT1G06510	2.95445	2.69228	3.66267	3.43576	4.07031	4.35595	4.13386	3.61533	4.22102	4.33981	4.15979	4.41296	3.92595	4.89055	4.70537	5.13004
AT1G06520	0.17374	0.0566508	0.0285022	0.0925913	0.384644	0.411637	0.80379	0.403986	0.610628	0.442815	1.30964	1.89622	1.92043	4.38182	3.19721	2.96443
AT1G06530	29.3921	21.0745	26.5198	23.1762	15.6868	14.8927	14.7584	21.9407	20.3792	27.5753	27.1005	27.7739	22.3092	15.7126	20.9788	18.646
AT1G06540	7.66909	10.996	6.23454	6.07599	10.9408	12.9248	11.3993	6.19991	7.93936	5.06578	4.26376	3.88466	5.52427	5.60537	4.46238	5.63093
AT1G06550	32.402	30.6915	32.4136	32.8339	47.295	47.0591	52.8838	25.8277	29.3276	28.7201	26.3994	33.037	35.5228	42.8509	40.2722	36.862
AT1G06560	7.24246	6.53374	7.13963	6.34009	7.17889	7.0696	6.88902	7.96656	7.8027	8.71113	7.43489	7.0364	7.19161	4.48499	5.11706	5.14784
AT1G06570	9.79682	8.95196	11.2177	15.315	17.1599	18.5667	19.7914	20.239	20.5498	14.1207	18.6555	20.324	21.8521	34.7165	32.2142	30.4946
AT1G06580	1.73481	2.45536	2.2405	2.03397	2.675	2.43793	2.2504	2.89456	2.70985	2.47247	2.37421	2.16565	2.64427	2.75411	2.2582	2.1648
AT1G06590	2.79431	2.69075	2.49226	2.31322	3.56637	3.38316	3.0695	3.56139	3.35963	3.3589	3.00028	2.94625	3.09125	2.44205	2.5467	2.30141
AT1G06620	23.5987	29.1491	29.7236	31.6034	42.4043	45.7176	45.1851	42.4559	45.2929	43.1349	41.6436	47.9578	51.1882	84.2452	67.1489	65.28
AT1G06630	5.07985	5.39071	5.48903	5.49954	7.55516	6.88423	8.19705	7.91911	7.93095	6.9231	7.67509	7.2656	7.40009	7.99951	8.74961	6.92662
AT1G06640	29.2567	26.2479	34.8736	33.3338	37.2904	37.4206	36.9157	32.1069	33.0706	30.9615	40.0437	44.8731	45.7706	58.5777	53.6095	52.6135
AT1G06645	0.0696419	0.416311	0.125673	0.108868	0.0942213	0.3025	0.150355	0.342551	0.516723	0.385673	0.170555	0.0422267	0.161948	0.11056	0.0757915	0.0500799
AT1G06650	1.45672	0.5267	0.657184	1.46	2.02649	2.24524	2.76096	2.28826	2.7801	2.4153	1.62759	3.355	4.63639	8.92413	5.77888	5.2208
AT1G06660	3.91304	4.60384	4.53138	4.28099	2.2129	1.73217	1.94869	4.64632	4.61346	4.34785	4.05474	4.29568	4.34693	2.43343	3.32277	3.81758
AT1G06670	27.3658	22.8555	20.6727	18.4434	21.9845	21.5531	21.0414	23.5336	25.3071	27.0832	22.5493	21.4172	20.5375	14.4391	15.3276	14.6957
AT1G06680	5.32034	3.36639	5.71018	9.38185	5.61626	4.98536	5.93514	4.30529	3.41807	3.80921	3.28743	4.29258	4.74647	6.30921	6.30379	5.99339
AT1G06690	3.8031	3.46032	3.3053	3.57369	3.95834	3.99319	3.59655	3.36992	3.86577	4.21034	2.9644	3.24278	3.09351	3.42947	3.16506	3.19735
AT1G06700	21.1941	22.567	22.9167	24.5631	18.7356	17.5755	21.3245	19.6867	19.7037	19.4762	19.1109	18.1345	20.916	23.5373	23.9543	24.3467
AT1G06710	3.86201	3.6113	3.72337	3.27721	3.05448	3.63703	3.61169	3.91314	4.3307	3.91572	3.75837	3.27185	3.65939	1.96932	2.12402	2.11412
AT1G06720	19.8343	15.8852	14.2215	11.9628	13.972	13.9366	12.649	16.8104	17.3952	17.498	16.6935	15.4317	15.1107	7.45702	8.80441	8.85699
AT1G06730	8.54553	7.76871	8.88479	8.41608	7.4839	6.42441	6.81217	7.85053	7.82427	8.25907	7.98951	6.99502	7.07536	5.80751	6.23824	6.01279
AT1G06740	2.0268	2.01493	2.06726	1.54976	1.96718	1.62677	2.13355	2.42731	2.32284	2.48582	2.1427	2.27085	2.29805	1.55636	1.59838	1.82185
AT1G06750	0.296595	0.157601	0.12885	0.103034	0.222931	0.238575	0.193119	0.356614	0.231647	0.205316	0.149885	0.239783	0.350332	0.196192	0.0956401	0.189585
AT1G06760	156.202	166.642	155.043	165.888	171.718	158.605	160.668	161.293	168.992	161.718	143.454	151.881	156.53	188.503	169.562	177.615
AT1G06770	4.11761	3.73537	3.6066	3.8819	4.92339	4.82438	4.92395	4.89164	4.95087	4.3381	4.41023	4.64294	4.51167	5.56214	4.19295	3.94801
AT1G06780	22.138	18.9077	18.9253	18.8649	17.9688	18.1206	18.2567	14.3564	15.5802	15.584	14.2662	14.5607	12.8307	12.5594	12.6903	13.9633
AT1G06790	7.06466	7.17494	6.92449	5.5452	5.2519	5.60432	5.24318	6.49629	6.95225	6.67163	6.94663	6.20895	5.36582	3.82509	4.17607	4.25136
AT1G06800	6.74181	5.72387	8.88578	7.12396	9.16168	9.471	9.79137	9.5706	10.1378	8.86136	11.1963	15.0732	15.4282	23.4721	17.3305	15.2807
AT1G06810	0	0.173272	0.0435884	0.05664	0	0.10492	0	0.0475243	0	0	0.0507046	0	0.144438	0	0	0
AT1G06820	6.80217	5.94554	6.31046	5.96362	6.54377	5.74267	6.4433	5.84773	6.43192	6.59157	5.58231	6.14075	5.85383	4.91475	5.30499	5.19267
AT1G06830	0	0	0	0.165183	0.214439	0.0764959	0.0651801	0	0.165055	0	0.0739365	0.256278	0.351029	0.0838751	0.153328	0.0759849
AT1G06840	5.54832	5.27057	6.12871	6.26855	9.39683	10.6551	9.84433	8.93815	8.6746	8.23326	8.55512	9.19336	11.4479	13.5968	13.3281	10.9176
AT1G06850	22.7866	21.555	21.135	21.3248	17.8783	18.1195	19.3147	19.1692	20.3215	20.2335	17.6327	16.1077	16.3346	16.4793	17.862	18.8087
AT1G06870	30.2439	31.1477	29.7178	30.5955	22.4446	21.2489	21.2777	26.0411	22.5024	25.2599	25.6149	24.3749	22.8871	20.2978	21.2616	20.9887
AT1G06890	39.1357	39.6673	35.384	38.1065	37.2687	35.6943	37.0852	36.9815	39.7365	37.2169	35.7935	33.206	35.8354	37.876	35.0083	35.3441
AT1G06900	24.5058	22.9729	20.264	18.1671	23.512	22.5875	21.8954	24.2286	25.6737	25.4527	24.463	21.5282	21.8599	16.6986	19.0135	19.2363
AT1G06910	2.31555	2.01452	2.32555	2.1331	2.62931	2.02057	2.70366	2.50843	2.3575	2.81943	2.57502	2.13109	2.44509	1.67392	1.96502	1.88814
AT1G06920	0.157881	0.0849416	0	0.0740428	0.288365	0.308602	0.467469	0.124253	0.0739853	0.0983632	0	0.028719	0.0944087	0.112791	0.137458	0
AT1G06923	7.1382	6.40069	8.38059	11.5454	10.952	11.1603	12.3343	5.71083	6.59943	4.2865	6.00272	9.66019	7.37121	7.78242	11.5592	15.4922
AT1G06925	0.0426697	0.153045	0.1155	0.100056	0.129892	0	0.0789627	0.251858	0.149967	0.13292	0.179141	0.0388086	0.0425255	0.203222	0.18575	0.322183
AT1G06930	15.3711	15.7186	12.1228	11.2145	7.55309	7.15358	7.98941	17.3547	13.4731	14.6469	11.2503	13.9463	12.2034	11.1672	9.5591	12.8466
AT1G06950	25.0592	24.3145	24.126	20.5704	19.1317	19.0671	16.9127	19.2562	20.3616	21.2366	21.1421	21.4073	19.3237	12.3594	14.2143	13.7777
AT1G06960	5.63308	5.8387	5.11706	4.92536	5.89029	5.32908	5.53019	6.01116	6.35326	6.80093	5.39128	5.57489	5.1573	6.20693	5.11221	5.04631
AT1G06970	0.262037	0.223775	0.213913	0.395002	0.164599	0.2439	0.184729	0.417357	0.350841	0.310961	0.104773	0.136186	0.23628	0.178285	0.380235	0.25573
AT1G06980	4.99683	3.10965	5.28238	4.59062	5.29734	4.85922	6.14161	5.42921	5.89764	5.92423	5.08803	4.54467	5.05427	8.03635	9.86157	8.2055
AT1G06990	0.363694	0.230201	0.135122	0.300996	0.238792	0.209086	0.178156	0.357784	0.175444	0.266575	0.628726	0.155663	0.213214	0.433038	0.0698487	0.115383
AT1G07000	7.6058	8.77272	9.37002	9.06981	9.5811	9.47696	10.4359	9.72048	8.91045	7.72886	10.678	14.7959	14.318	15.9641	15.1045	14.0591
AT1G07010	0.893371	0.590262	0.791927	0.863668	1.17687	0.868006	1.13116	0.601321	0.716104	0.699803	0.855414	0.655727	0.921592	1.00772	1.15989	0.422651
AT1G07020	29.3566	31.5291	28.0481	30.7502	29.1198	30.1797	29.9821	30.3782	33.0416	28.6873	27.7871	32.3173	29.5036	30.0515	28.5434	32.7317
AT1G07025	0	0	0	0.0906692	0	0	0.071555	0	0	0.0803005	0.162336	0	0	0	0	0.0834166
AT1G07030	25.604	24.4747	27.1265	26.0733	20.5229	21.6309	22.469	23.7622	23.5251	24.9142	25.7917	23.6825	24.5384	23.0465	23.5712	24.8562
AT1G07040	8.53657	9.20239	10.9589	12.2348	11.5123	11.3659	12.4869	14.0324	13.31	11.7319	14.115	14.7432	15.5766	21.6924	19.9299	19.5671
AT1G07050	0	0.0205934	0.0414439	0	0.023304	0.0498788	0.0425004	0.0451861	0.0807172	0.0476948	0	0.0626642	0	0.164071	0.0999771	0.0743184
AT1G07060	0.283493	0.288097	0.324	0.354539	0.23013	0.18471	0.0699494	0.241702	0.221415	0.490617	0.0991831	0.206272	0.207192	0.0900123	0.0822738	0.0407724
AT1G07070	30.5072	28.5986	24.7233	22.6313	16.7161	14.9077	13.9342	20.8716	21.834	25.1405	24.4806	22.4243	17.8002	8.48658	9.65849	12.7738
AT1G07080	20.1581	17.0416	21.1513	20.2345	25.1339	21.9848	23.0481	19.6243	20.669	20.0246	20.1309	21.8769	20.8386	24.6672	23.2879	22.2148
AT1G07090	3.52867	3.03625	4.24512	4.55506	5.67826	4.83817	4.74909	3.47133	2.71421	5.14448	3.85327	5.54345	6.1099	8.40295	6.28407	6.95888
AT1G07110	4.20586	3.34915	3.30209	3.69467	4.17216	4.04913	4.30398	3.82874	4.5743	4.24989	3.63034	3.20295	4.06652	4.56679	4.46111	4.36741
AT1G07120	1.8035	1.46846	1.72078	1.79854	1.61967	1.08052	1.13167	1.48869	0.874286	1.37761	1.17491	1.3952	1.13629	0.567694	0.970096	0.782616
AT1G07130	12.5777	11.0243	15.2895	14.0354	17.9333	17.7426	20.993	19.5347	19.4258	18.6455	19.8232	23.5779	25.3122	31.5889	26.8485	24.5166
AT1G07135	2.68819	3.40524	4.15799	5.95331	7.23063	9.91582	8.37004	21.1561	13.0971	11.0324	16.8841	20.3745	26.621	25.4535	21.547	17.582
AT1G07140	145.82	150.7	156.112	147.074	120.674	116.899	109.275	118.688	119.154	113.85	145.776	138.618	118.022	88.0942	105.921	110.463
AT1G07150	8.00887	10.1892	8.12738	7.3573	10.2491	10.907	9.41561	9.91793	9.20604	5.87022	7.12034	6.65001	8.99596	11.6675	10.5208	11.322
AT1G07160	4.19728	6.27873	6.62744	4.51887	6.34755	8.80898	5.90016	7.60305	4.68084	5.61552	5.23139	6.53374	8.36618	6.36708	4.76556	5.22396
AT1G07170	11.5989	11.5713	12.1914	13.5635	15.1278	14.0133	15.0308	17.7131	14.7268	13.778	15.4566	13.6976	13.4057	13.3043	14.5067	14.804
AT1G07175	3.20199	3.70062	3.5311	3.50388	4.80141	3.59299	4.47702	2.86996	3.25107	2.88153	1.75506	2.13565	2.26928	1.82153	1.51005	1.88044
AT1G07180	0.46555	0.533408	0.420055	1.13715	0.341175	0.266816	0.311107	0.394376	0.272704	0.241706	0.352901	0.211711	0.141771	0.230965	0.295551	0.292933
AT1G07190	0	0	0	0	0.714797	0	0	0	0	0	0	0	0	0	0	0
AT1G07200	4.86813	4.92207	5.34835	6.41436	7.94247	7.82541	8.50168	5.08553	5.58547	4.84626	5.79012	5.56567	6.91796	9.59166	8.67759	7.07366
AT1G07210	47.1639	45.4367	45.8984	44.4227	42.4287	40.5251	35.3621	39.4734	42.2047	38.8873	42.9434	38.9275	34.3301	28.9789	29.1602	30.5574
AT1G07220	5.4455	5.46934	3.82292	4.15079	6.10266	5.40384	5.92003	7.16133	5.74662	6.56976	5.77519	5.40534	6.19227	5.78969	5.32289	4.12549
AT1G07230	6.23892	8.53226	7.79717	7.93902	10.3064	10.8073	11.2297	10.5023	10.3639	9.18584	8.88384	9.449	10.4492	13.7841	11.8711	11.1769
AT1G07240	4.73086	3.07185	4.87571	4.25563	10.7389	12.2011	12.3585	7.2217	6.16348	8.25785	8.36844	13.0381	14.5714	22.0945	14.8023	13.7253
AT1G07250	20.8799	20.394	22.9211	24.1368	21.2295	22.0825	24.1448	19.8607	21.4437	20.311	21.1458	21.5429	19.8701	27.5791	24.9573	24.5555
AT1G07260	5.62273	7.91719	6.91628	5.81979	11.7005	14.1674	11.6042	13.4611	12.6341	13.6383	13.094	13.7237	14.1844	15.7955	14.1985	13.9306
AT1G07270	0.99733	0.835964	0.694464	0.775305	0.516998	0.306069	0.351068	0.543884	0.800103	0.832977	0.92162	0.847925	0.572607	0.387224	0.530901	0.514503
AT1G07280	3.83516	4.80644	4.36089	3.89172	5.32529	5.15102	5.64454	4.25823	4.92656	4.94877	5.73195	5.38517	4.92862	4.91355	5.33321	5.23757
AT1G07290	7.34331	5.80378	5.60546	5.92769	5.45989	5.15148	5.31542	5.35726	4.79633	5.11485	5.66119	4.88204	4.33928	3.01765	3.21085	3.72915
AT1G07300	1.72697	2.13205	2.05502	2.31821	2.79362	2.50045	2.70952	2.53604	1.81795	2.26102	1.49736	1.7528	2.12023	1.66883	2.09737	1.86281
AT1G07310	16.6076	19.8869	21.844	22.1479	22.122	20.7635	21.9939	21.715	20.1188	18.1799	17.5849	19.2381	22.5835	26.2824	23.9773	20.6925
AT1G07320	12.3941	14.0031	14.2471	12.1773	13.2807	10.9287	12.6378	13.5583	12.5164	14.7744	12.6184	12.0617	10.4006	11.1565	9.76574	11.738
AT1G07330	0.0621497	0.0780198	0.0112152	0.0582936	0.100902	0.0404935	0.0345034	0.0733677	0	0.0129068	0.0391387	0.0113052	0.0371638	0	0.0405826	0.0670384
AT1G07340	0	0	0.0344583	0	0	0	0	0	0	0	0	0	0	0	0.0207813	0
AT1G07350	25.5484	17.321	20.8451	39.415	19.026	22.0117	22.9618	11.853	14.0185	23.7883	14.9231	19.2528	18.4252	9.64085	18.5112	12.0278
AT1G07360	31.9226	30.2636	31.0961	27.8093	29.7983	27.5643	29.441	33.3922	31.5136	32.0363	29.8242	27.2227	29.7708	29.781	23.6139	25.152
AT1G07370	40.6596	33.8251	33.9901	28.5667	15.8603	15.1429	13.5172	28.8937	28.3351	33.6802	34.9553	30.8247	25.7845	12.6504	14.12	15.3447
AT1G07380	5.43868	5.07028	5.70948	6.3563	6.94649	6.74026	6.94136	5.35879	4.94557	5.2081	4.91098	4.97009	5.89349	6.2598	5.67466	5.83855
AT1G07390	1.16673	1.09882	1.08581	0.628039	1.03497	1.09963	0.930174	1.3138	1.15194	1.18101	0.947311	0.934346	0.870258	0.585379	0.7906	0.474906
AT1G07400	5.23813	1.94356	5.54112	71.5263	4.16965	5.54105	7.43721	3.64265	3.12122	6.09554	4.12338	4.51771	5.13042	3.27973	6.09382	2.87379
AT1G07410	14.0982	14.5936	11.6448	11.0297	8.20463	9.39953	9.87947	10.4273	10.7479	11.06	9.68346	10.2532	8.54913	6.29484	8.94074	8.94538
AT1G07420	19.0829	22.4851	21.1313	19.1224	16.0696	15.3848	15.2249	15.282	17.0135	16.8128	16.4426	16.364	16.1499	14.2713	16.6058	17.3943
AT1G07430	0.0186001	0.0667136	0	0	0	0	0	0	0.0435814	0.115883	0.0195224	0	0	0	0	0.0601897
AT1G07440	0.0482192	0	0	0.0848014	0.0489282	0.157086	0	0.0237178	0.0847355	0	0.025305	0.0877117	0.144169	0.717662	0.524771	0.312073
AT1G07450	0	0	0	0	0	0	0	0	0	0	0	0	0	0	0	0
AT1G07460	0	0.0303947	0	0.0397421	0.0343953	0	0.031364	0	0	0	0	0	0	0	0	0.219379
AT1G07470	8.29537	9.36594	9.33673	10.1388	11.3135	10.3269	10.9907	11.1954	10.6574	9.48382	10.1217	9.0139	9.02991	12.1185	10.0589	11.306
AT1G07473	0.293516	1.16556	0	0.245808	0.0850949	0.591933	0.271584	0.78374	0.687727	0.391856	0.308069	0.11441	0.125367	0.149777	0.228167	0.135687
AT1G07476	0.245994	0.404394	0	0.0961381	0.0832039	0.0890429	0.113806	0.161331	0.432286	0.340576	0.0860637	0	0.122581	0.0488162	0	0
AT1G07480	5.84132	6.37216	6.41193	6.08766	6.52998	7.44217	6.72806	7.66186	7.28147	6.73936	6.68514	6.90356	6.59998	9.83663	8.28461	8.27053
AT1G07485	2.02278	1.48824	1.54433	1.21621	0.578918	1.07012	1.82365	2.29605	3.09892	1.99268	0	1.46236	0.310146	0	1.29826	1.00703
AT1G07490	0.482793	1.13639	0.435613	0.212268	1.28597	0.589805	0	0	0.282804	0.375987	2.28028	0.548881	1.38334	1.00598	0	0.325481
AT1G07510	13.2552	13.373	13.7593	14.3832	15.1382	15.7991	15.6899	14.2888	13.5173	13.8547	13.5806	13.8033	13.7582	13.6685	14.2245	13.2485
AT1G07500	0	0	0	0	0	0	0	0	0	0	0	0	0	0	0	0
AT1G07520	0	0	0	0	0	0	0	2.35209	2.18037	0	0.384978	0.0741336	0.25724	0.970505	0.340043	1.50931
AT1G07530	13.3956	16.1777	13.8184	14.4486	19.2875	19.1174	19.8045	23.6344	22.6872	18.6927	17.0746	18.528	22.3737	26.3833	24.2447	21.4741
AT1G07540	0	0	0	0	0	0	0	0	0	0	0	0	0	0	0	0
AT1G07550	0	0.0172498	0.00867873	0	0	0	0.00889996	0	0	0	0.0100956	0	0	0	0	0
AT1G07560	0.0606324	0.163104	0.310008	0.438376	0.092286	0.109736	0.177656	0.0397647	0.0118388	0.0209862	0.0530322	0.119483	0.0906412	0.156418	0.197959	0.39241
AT1G07570	3.76842	3.48467	3.21422	3.15837	6.85602	6.68177	6.63316	6.7772	7.15686	5.51795	5.17584	4.6056	5.91227	6.81804	6.23188	6.68477
AT1G07590	23.4724	12.2875	25.1361	36.2311	46.2055	46.6192	70.665	26.6475	27.779	31.9498	22.8506	49.2609	69.6891	116.792	94.919	88.8163
AT1G07600	0	0	0	0	0	0	0	0	0	0	0	0	0	0	0	0
AT1G07610	4.47047	3.26626	4.183	7.63559	6.4963	4.55488	8.73246	4.12636	3.75017	3.49582	2.83845	10.3907	10.1208	11.04	11.6525	12.5613
AT1G07615	8.67487	8.58271	9.77567	7.57445	10.6781	10.6921	9.61845	10.1723	11.6423	11.2311	10.5841	9.9872	9.75816	9.37009	8.8832	7.58055
AT1G07620	0.0309953	0.0138964	0.0139832	0	0.0786277	0.18512	0.172075	0.0304916	0.054468	0.0643689	0.0813302	0.0845716	0.185343	0.811911	0.590315	0.568367
AT1G07630	8.95747	10.7053	10.2996	11.3051	11.106	12.5999	13.9917	12.0355	12.4291	10.2773	11.1353	13.0571	13.0094	18.7244	15.3608	13.5877
AT1G07640	5.08495	6.16159	5.63171	5.81411	4.04411	5.27308	5.94482	3.97707	4.62889	3.80543	4.79615	4.33316	4.78241	3.65451	3.70177	4.01487
AT1G07650	1.72738	1.38035	2.06282	2.0193	3.50556	4.01087	3.73721	3.11873	3.30336	2.42143	3.39675	3.36856	3.65068	4.49457	4.37909	4.61978
AT1G07645	0	0.0347411	0	0	0	0	0	0	0	0	0	0.0352382	0	0.0461313	0	0
AT1G07660	25.2287	26.9311	28.2219	26.9131	23.9018	22.1313	22.3511	27.4779	25.8366	22.0533	24.7233	22.2043	22.9199	22.0184	20.1254	20.3636
AT1G07670	70.0653	72.6323	69.032	77.6428	60.7959	62.889	56.7896	72.8894	68.827	75.4279	73.7165	69.0247	67.1185	56.1559	63.4686	61.5854
AT1G07680	0	0.118268	0.0297514	0.0386598	0	0.21484	0.0610197	0	0.115889	0.0684776	0	0.0299899	0.0328623	0.0785214	0	0
AT1G07690	0.0628963	0.0563979	0.0567499	0.0368712	0.0957317	0.03415	0.0581965	0	0.0368425	0	0	0	0	0.0748885	0.0342251	0
AT1G07700	2.86913	1.97305	3.01697	1.49226	1.72928	1.87406	2.17569	1.99486	1.4911	2.12801	1.44909	1.82469	1.93496	1.46408	1.07996	1.48924
AT1G07705	7.33133	7.78901	7.45789	6.39487	6.35444	5.8315	6.27728	7.51029	7.25767	7.62134	6.60819	6.82869	5.75464	4.7805	5.44128	5.08437
AT1G07710	2.72821	3.06586	3.62846	3.32329	3.90082	3.71287	3.26198	2.64902	3.13392	3.45832	3.81177	3.2064	2.73664	3.96556	3.52824	2.90459
AT1G07720	0	0	0	0	0	0.0200537	0	0	0	0.0191757	0	0.0167961	0.0184047	0	0	0
AT1G07725	8.54188	8.27772	8.38594	7.80977	9.47858	10.1097	9.87589	8.29515	9.30936	8.56039	8.45544	7.99701	8.21623	10.6184	9.2791	9.29832
AT1G07740	6.82159	4.76883	5.3457	6.79824	4.97351	4.38972	4.99105	4.23771	4.42504	4.61727	4.66714	4.11323	4.43164	3.5798	2.98333	3.37931
AT1G07730	8.70914	2.40515	18.8534	16.2289	7.12353	7.94707	9.80487	2.6387	3.026	1.20348	1.91161	4.9996	4.55437	4.02171	7.20775	6.85813
AT1G07745	2.05735	1.75624	2.36122	1.9876	2.72224	2.68093	2.60416	2.52586	2.85375	2.87117	2.21119	1.94603	2.11601	2.54761	1.89869	1.95288
AT1G07747	0	0	0	0	0	0	0	0	0	0	0	0	0	0	0	0
AT1G07750	21.6312	22.1141	24.5623	31.5196	33.7358	34.386	36.6852	34.1512	39.6556	34.0533	33.3145	35.8203	39.2323	66.0588	59.1913	67.0333
AT1G07770	156.376	149.251	144.633	141.541	135.84	136.361	135.251	148.536	164.079	165.501	155.812	140.686	144.949	107.704	119.253	125.902
AT1G07780	11.8374	8.86119	9.38452	8.14006	11.647	12.2622	11.7405	12.2338	13.4472	15.1641	10.3861	9.72588	10.1537	6.87298	7.62826	7.54632
AT1G07790	110.237	109.925	86.4727	75.9928	58.9938	58.1028	50.0122	74.1736	75.6145	73.4809	77.6593	69.7741	55.8148	40.3446	43.5989	47.279
AT1G07795	2.6299	1.76864	2.96613	3.5239	2.90684	3.41682	2.78102	2.54097	1.43047	2.48698	3.3025	2.90448	2.05937	3.24317	3.27101	3.69793
AT1G07810	32.8309	35.1071	34.6123	33.7174	32.6629	31.5274	31.5567	33.5919	34.706	33.4505	35.0181	28.9511	31.45	32.3475	30.8626	30.5622
AT1G07820	151.411	159.319	141.011	121.134	108.093	95.3305	92.1885	116.487	121.272	102.057	118.045	106.183	97.6383	82.593	98.9894	95.1637
AT1G07830	26.1834	24.2442	25.6455	22.0088	23.0307	24.7973	23.3724	26.0078	26.5902	26.7085	26.6819	22.5751	24.8523	21.3612	22.5652	21.2196
AT1G07840	14.262	11.6365	10.4197	9.05459	8.20259	8.87227	7.78688	9.37242	10.299	11.2568	11.3632	10.582	9.49504	5.84376	6.6767	6.22827
AT1G07850	0.0307371	0.0689035	0	0.0360375	0.0311891	0.0500667	0.0568807	0.151188	0.072019	0.367038	0.0161305	0	0.0459498	0.182988	0	0.0165774
AT1G07870	1.33077	1.39216	1.26392	1.94347	1.67016	1.58454	1.8254	2.13597	1.13509	1.01819	2.14414	2.80292	2.85032	2.77983	2.26135	2.31687
AT1G07860	0	0	0	0	0	0	0	0	0	0	0	0	0	0	0	0
AT1G07880	0	0.0707919	0.0534253	0.231407	0.360494	0.278627	0.511347	0.174748	0.184982	0.430383	0.0828631	0.556487	0.43275	0.893016	0.794762	0.936748
AT1G07885	0.0385897	0.0346027	0.0348187	0.271466	0.195786	0.0419051	0.214237	0.151851	0.0904183	0.200351	0.121509	0.175489	0.0769186	0.459475	0.335979	0.374627
AT1G07890	305.372	295.161	363.914	412.18	348.401	342.95	355.845	262.998	247.866	273.888	280.035	287.919	276.477	318.683	336.067	307.927
AT1G07900	0	0	0.0594017	0	0.0334017	0.178729	0.060916	0.0971483	0.115692	0.273445	0.103649	0.209573	0.328064	0.78388	0.465717	0.461591
AT1G07902	2.85116	2.44296	3.08705	2.93426	3.27883	2.85531	4.04511	2.99182	2.74641	2.89476	3.55778	3.05417	3.06253	3.20618	4.7923	3.17795
AT1G07901	1.01292	0	0.228483	0.296897	0	0.274985	0	0.747343	0	0	0	0	0	0.603024	0	0
AT1G07910	4.05995	3.24059	3.23424	3.19146	3.13349	3.2072	3.32058	3.81186	3.93324	3.98418	3.90356	3.93363	3.54307	2.70506	2.91206	2.80911
AT1G07920	681.325	665.515	601.753	536.057	577.949	550.607	518.891	602.526	584.358	625.395	587.707	537.952	495.538	317.187	386.364	389.919
AT1G07930	527.796	495.068	485.629	405.206	355.153	346.916	317.755	401.953	405.649	440.413	449.724	396.088	355.053	195.734	245.468	240.77
AT1G07940	562.901	537.691	497.057	454.253	452.313	438.337	402.539	474.369	464.387	487.972	481.404	436.237	397.104	246.342	301.343	303.935
AT1G07950	19.79	18.3255	18.3426	17.2281	15.731	16.7471	14.8685	16.6834	18.5729	15.6499	17.3753	16.4052	15.6925	14.1251	13.2335	13.8433
AT1G07960	21.0845	20.4416	19.3299	19.6801	18.3899	19.6998	18.5517	19.6012	19.5603	19.2633	18.142	18.771	17.3688	17.3311	16.87	16.7975
AT1G07970	8.71175	7.76327	8.76627	8.39146	9.69427	9.09681	9.2794	10.2056	9.62435	10.4696	9.6649	8.63036	9.25252	7.12086	8.56465	7.73187
AT1G07980	7.18068	6.59798	8.1699	7.33188	8.42725	7.66906	8.83449	8.07313	8.99018	7.39472	7.64023	7.62537	8.5523	7.56328	8.4803	7.27738
AT1G07985	11.5986	14.6414	10.762	15.0935	21.5767	23.6268	24.0135	30.8315	26.8389	22.8486	21.5844	23.5669	22.9957	44.4663	35.0035	35.9799
AT1G07990	7.12335	7.52798	7.4406	6.73668	8.48106	8.59783	8.92207	8.28948	7.96724	7.37088	7.39839	7.81628	8.15056	10.5724	9.17049	9.74515
AT1G08000	6.62093	6.53753	5.55222	5.40647	5.84886	6.19165	4.9442	5.91564	5.91329	6.2926	5.70652	4.91662	5.44962	4.41466	4.22162	4.65473
AT1G08005	0	0	0	0	0	0	0	0	0	0	0	0	0	0	0	0
AT1G08010	20.2203	20.7236	18.1663	17.618	16.2666	14.795	15.3135	16.6219	16.0427	14.7045	15.1903	15.0841	13.8372	12.8624	12.8305	14.3227
AT1G08030	5.65492	5.31001	4.86146	5.14642	6.02899	5.63618	5.80866	5.0573	5.62887	5.44072	6.10132	5.17918	5.54713	4.76734	4.64798	4.5748
AT1G08035	0.297378	0.45712	0.191655	0.149425	0.301751	0.415192	0.550314	0.585091	0.398158	0.397012	0.579656	0.23183	0.211695	0.20233	0.785977	0.549891
AT1G08040	3.18383	3.23688	3.06489	3.78544	2.96901	2.54433	3.08078	3.06592	2.58733	3.0266	2.76513	2.54906	2.99431	3.75084	3.25756	2.93848
AT1G08050	2.29296	1.70715	2.40743	2.88389	8.46065	9.12985	10.3767	5.16761	4.33061	3.66519	6.78237	8.67051	10.1242	13.5019	14.2467	12.1568
AT1G08060	3.06037	3.43671	3.38735	3.14263	3.76752	3.83458	3.66477	3.50226	3.54178	3.53803	2.99104	3.25674	3.51103	3.5898	3.24072	3.114
AT1G08065	0	0	0	0	0	0	0	0	0	0	0	0	0	0	0	0
AT1G08070	1.01917	1.72932	1.20252	0.790484	1.0978	1.46429	1.18965	1.6196	1.81854	1.59555	1.57987	1.49737	1.37513	1.23216	0.938524	0.591951
AT1G08080	0	0	0	0	0	0	0	0.023513	0	0	0.150518	0.217385	0.0714617	0.939132	0.260119	0.257814
AT1G08090	0.0842263	0.0151048	0.0759955	0.0197501	0	0	0	0.182287	0.0986739	0.0524746	0.442012	0.275777	0.470073	0.0802284	0.0916638	0.109022
AT1G08100	0	0.0356137	0.0358359	0	0	0	0.0367494	0.0195359	0	0.0206205	0.0416864	0	0.0197915	0	0	0
AT1G08110	13.897	12.526	14.1161	15.9717	13.0753	13.1144	14.222	13.5433	13.3361	13.9652	12.9637	12.7052	14.0228	13.5539	13.5835	12.5437
AT1G08120	0.333044	0.298634	0.166943	0.216931	0.225294	0.361657	0.171199	0.182018	0.17341	0.230548	0.0388396	0.235594	0.0368798	0	0.120818	0.0399157
AT1G08125	7.23016	6.97603	6.49818	6.34533	6.20669	5.50971	6.52038	6.71059	7.69434	6.86364	6.28689	6.83228	6.88266	5.8734	5.88996	5.33608
AT1G08130	12.113	12.2094	11.5049	9.78311	11.0635	10.144	10.2581	11.1372	11.1242	12.6844	12.0672	11.3837	10.6252	6.71366	7.908	7.67183
AT1G08135	0	0	0	0	0	0	0	0	0	0	0	0	0	0	0	0
AT1G08140	0	0	0	0	0	0	0	0	0	0	0	0	0	0	0	0
AT1G08150	0	0	0	0	0	0	0	0	0	0	0	0	0	0	0	0
AT1G08160	11.9271	7.08446	10.5217	14.4737	7.01482	10.147	9.70033	4.14776	7.743	7.02063	5.62135	9.91505	8.59332	5.69858	4.79527	7.70279
AT1G08165	0	0	0	0	0	0	0	0	0	0	0.0468492	0	0	0	0	0
AT1G08170	0.041305	0	0	0	0	0.0897074	0	0	0	0	0	0	0	0	0	0
AT1G08180	3.19497	2.90114	2.59083	3.36659	6.52495	7.15852	7.74609	2.26777	3.22184	2.9816	3.31094	3.20013	4.15152	4.52646	3.12499	3.22817
AT1G08190	26.9326	26.4145	28.3305	30.9892	22.5684	23.1473	21.067	19.9834	21.2834	20.2721	22.5752	23.0927	24.126	21.2408	23.9956	24.9891
AT1G08200	126.869	144.118	119.829	121.044	103.772	103.326	99.3162	105.907	106.21	93.8049	106.761	96.2502	87.4058	79.9488	88.83	96.1334
AT1G08210	2.50691	2.37688	3.25384	3.08376	5.31691	4.94252	4.94338	4.0328	4.1767	4.20335	4.087	3.61633	5.29382	5.00337	4.79685	3.86776
AT1G08220	8.76608	8.15368	8.49969	7.38233	5.95765	5.48775	4.52464	6.58034	6.41859	7.18342	6.95203	7.27373	7.25321	2.95988	3.15039	3.88104
AT1G08230	1.02139	1.01877	0.963	1.34554	2.11941	2.41769	3.14316	2.98052	2.32597	2.32374	2.21634	2.41114	3.06526	6.57262	5.63287	4.93925
AT1G08250	3.25332	3.46653	4.32685	5.89488	4.56589	6.28568	6.35275	3.44984	1.88094	3.3562	3.25941	3.51613	3.93711	8.50185	8.00084	5.42335
AT1G08260	3.58467	3.43771	3.13747	2.90849	3.71802	3.33522	3.44202	3.57079	3.92781	3.92069	3.27548	3.33062	3.57042	2.79258	2.60159	2.71522
AT1G08270	5.72249	6.14068	5.36078	5.24279	7.80565	6.65558	5.8157	8.36735	7.61995	8.21496	6.26879	5.23311	7.23023	8.37736	6.73829	6.50993
AT1G08280	17.31	16.4336	17.1536	14.9827	11.8786	13.9372	13.9289	11.5526	13.9962	13.7686	13.9756	12.4637	11.3167	8.94001	9.37902	8.33839
AT1G08290	0.0343679	0	0.0103365	0	0.151118	0.298565	0.349798	0.0225396	0.120789	0.047582	0.240479	0.531386	0.490942	1.06394	0.997406	0.630212
AT1G08300	2.01852	0.995054	1.62274	1.3235	2.43649	2.14	2.14209	1.76927	2.10699	2.06616	1.72701	1.80976	1.79241	1.42381	1.38469	1.46529
AT1G08310	2.1453	2.26991	2.30343	2.43978	1.48025	2.18983	1.60785	3.98873	3.54374	3.43051	2.67948	3.29748	2.54428	3.09075	2.28804	2.86942
AT1G08315	8.09435	8.63508	9.67044	11.3657	9.5444	10.5964	13.4101	11.9914	10.3074	11.2287	10.0739	12.6869	12.9136	18.1325	14.8327	14.9774
AT1G08320	0.540749	0.24244	0.633239	1.21404	0.601236	0.755873	0.660027	0.27164	0.161746	0.197121	0.332083	0.878992	0.796916	1.86991	1.3523	1.47062
AT1G08340	10.1701	9.03164	10.9409	12.9786	10.8555	11.8934	13.5361	8.35018	8.36312	7.51404	8.74474	10.9752	10.6425	9.80378	12.4304	16.0121
AT1G08350	12.902	12.8532	13.6195	14.2799	11.7157	12.4828	10.6245	12.7547	14.0758	13.6471	13.5816	14.0054	12.3532	12.5401	12.2758	12.1944
AT1G08360	301.533	285.378	249.968	249.531	239.327	234.516	226.894	251.083	261.685	276.259	259.973	233.176	228.969	137.523	163.355	170.201
AT1G08370	23.6712	24.5846	24.5118	25.73	22.1786	22.1495	22.4074	25.3323	23.3429	23.3849	22.8944	21.6097	22.5623	22.6881	20.3845	20.7765
AT1G08380	0.513394	0.24552	0.772039	1.32423	0.347295	0.260167	0.443363	0.10101	0.200486	0.0710787	0.395155	0.591453	0.375216	1.22256	0.968462	1.18139
AT1G08390	2.36167	2.5183	3.62825	2.88117	2.75262	3.22304	3.15968	2.9826	2.87894	3.51272	2.91422	3.16389	2.38549	3.53395	3.29959	2.82283
AT1G08400	4.73113	3.90981	4.07266	3.64302	3.78866	3.67963	3.54941	3.28313	3.76003	3.53179	3.40889	3.32611	3.3898	2.6339	3.312	2.79991
AT1G08410	17.3567	15.026	13.7944	11.7524	11.8645	12.4547	10.3839	16.8897	16.6994	17.2539	15.8121	13.5416	13.2224	7.66757	8.69652	7.78287
AT1G08420	12.2472	12.2378	11.7485	12.3079	9.88746	10.1256	10.546	10.2425	10.1716	10.1285	9.77618	9.11998	10.3009	9.28406	10.2139	10.2107
AT1G08430	2.1596	2.4238	3.60032	4.32622	2.93149	3.5876	3.08336	0.759758	0.804252	0.83164	0.180133	0.468281	0.798205	0.15326	0.217909	0.293113
AT1G08440	0	0	0	0.0347023	0	0	0.0273866	0.0145586	0	0	0	0	0	0.0176208	0	0
AT1G08450	7.19001	8.10069	8.00839	7.98218	9.47879	9.42591	9.68614	8.69487	10.0273	8.88747	8.70976	8.9959	9.35626	8.73834	9.04122	8.96111
AT1G08460	5.06559	4.98268	6.41265	8.20678	9.59482	9.56805	10.6667	7.79203	8.02058	8.06524	7.47567	7.80433	8.47531	11.9532	11.1427	11.342
AT1G08465	0	0	0	0	0	0	0.00893546	0.00950013	0	0	0	0	0	0.0114983	0	0
AT1G08470	9.54857	10.6491	11.8731	11.539	10.6746	11.4834	11.1583	10.349	9.87673	10.3146	9.25256	9.60132	9.27884	9.64524	9.91304	11.4858
AT1G08480	80.0255	78.0139	82.8734	86.894	79.503	79.4891	79.2576	81.6454	79.3359	81.9102	75.7111	75.5302	81.2469	71.5383	82.8672	82.4887
AT1G08490	7.07726	6.91348	7.32951	7.48003	9.73672	9.39625	9.36855	8.1311	8.00377	7.28173	8.63455	7.50573	7.92857	9.57994	8.71417	9.51458
AT1G08500	19.471	27.5699	21.2909	27.0696	10.1224	10.4952	9.43946	19.5716	16.0239	13.2341	11.9237	10.6923	11.7163	9.11859	15.1623	17.7104
AT1G08510	35.5654	34.8906	37.0237	40.6951	26.119	26.8175	28.0437	32.0792	31.2105	31.2981	30.213	30.0626	29.9069	26.1755	33.5049	32.5966
AT1G08520	3.11322	3.17325	3.75033	3.81643	3.52317	3.7976	3.76871	3.56348	3.80369	3.64866	3.78443	3.75003	3.85133	4.11425	4.57805	3.9613
AT1G08530	4.9895	4.28293	4.63008	5.66254	5.11692	5.51458	5.42172	4.52413	4.55564	4.81218	5.60962	4.74795	5.20269	5.05288	5.15955	5.03722
AT1G08540	3.0313	3.16625	3.24483	3.47759	3.85862	4.01142	3.92068	3.51645	3.10577	2.54967	2.34913	3.43883	3.1943	3.02713	3.07431	3.05879
AT1G08550	1.87451	1.24672	1.99376	1.74657	2.60749	2.41302	3.25065	2.12494	2.2106	2.23002	1.95443	1.79522	2.11562	2.4832	2.16163	2.08892
AT1G08560	29.6093	37.6598	32.7079	28.5908	11.9859	10.4042	8.64652	40.6968	37.7635	36.7417	31.6559	28.9115	30.5295	10.939	15.3406	21.9435
AT1G08570	14.5019	18.8641	16.1721	19.38	21.9349	23.3366	22.0455	24.5251	23.7555	18.4045	16.038	19.1175	21.1651	24.1435	26.639	24.4696
AT1G08580	36.1511	29.2331	27.2349	22.9635	21.3812	19.8745	21.0808	26.648	26.3964	31.761	25.6568	24.7972	21.8281	10.3114	13.6441	12.3827
AT1G08590	31.2603	31.6225	33.6317	32.4882	22.225	23.1327	20.6685	16.1602	19.4996	17.4658	20.1859	19.1207	16.8565	14.0501	20.8179	21.5825
AT1G08600	7.52502	7.17058	6.90223	7.32326	7.22817	7.86668	7.2802	6.96164	7.56881	7.13357	7.18606	7.03203	7.09935	6.11401	6.69163	6.22859
AT1G08610	4.19844	4.92062	4.43262	2.98205	4.50766	4.31321	3.75577	6.1182	6.34725	5.39061	4.55288	4.3097	4.35787	2.11574	3.0714	2.93143
AT1G08620	9.19006	8.78384	8.85317	9.24724	10.2011	10.9927	10.592	11.409	11.068	10.2274	10.4054	10.153	11.5369	11.619	10.8652	9.94187
AT1G08630	0.184189	0.23948	0.191118	0.334724	0.30838	0.290019	0.255639	0.298973	0.690506	0.286883	0.647625	0.360171	0.688373	1.28295	1.2829	1.04305
AT1G08640	7.39228	6.13831	5.9407	5.05809	6.25886	5.79468	5.54231	6.88633	6.87812	7.41674	6.88562	5.80457	5.87488	4.64143	4.41055	4.07661
AT1G08645	0.148445	0.399323	0.446461	0	0	0.698526	0.0915684	0.19471	0	0	0.155805	0.495045	0	0	0	0.320243
AT1G08650	40.7204	63.6302	34.6469	34.0285	39.5936	48.8353	42.4405	83.2596	82.865	71.9664	67.0998	59.629	62.3169	54.8049	63.6481	63.3073
AT1G08660	20.7345	20.256	19.8555	18.6813	19.8939	18.8242	19.1971	20.1422	20.8101	21.5434	19.7061	20.0737	19.4488	20.4547	19.2611	19.0764
AT1G08670	2.29676	0.5639	3.00979	3.75071	1.88662	2.22686	3.79489	0.537961	0.704714	0.482653	1.20532	3.10852	3.32449	5.89257	5.41573	5.60369
AT1G08680	5.71087	4.78343	5.31707	5.38642	6.55846	6.02357	6.27808	6.14346	5.73774	5.57707	5.8921	5.82887	6.1573	6.50348	6.58503	6.4874
AT1G08695	0	0	0	0	0	0	0	0	0	0	0	0	0	0	0	0
AT1G08700	23.7913	25.0255	28.3717	27.9428	25.9138	27.8227	26.0545	28.0284	27.5556	29.7356	27.5903	26.7644	26.1152	27.0152	27.2502	26.2909
AT1G08710	4.76196	3.92473	4.80854	4.0151	4.95535	4.26889	4.79987	5.02346	5.17522	4.9657	4.25367	4.62593	4.62469	5.01847	4.4106	3.80322
AT1G08720	3.9769	4.38147	4.33067	4.58653	6.54742	6.66988	7.07898	6.92991	6.20646	6.08555	5.83311	6.25596	6.93425	8.15548	7.22655	7.01459
AT1G08730	0.651449	0.776295	0.672863	0.608015	0.469678	0.432828	0.519494	0.687242	0.723026	0.752098	0.796208	0.522336	0.623619	0.530714	0.489752	0.51315
AT1G08750	4.60284	4.29768	4.09589	4.70343	4.70266	4.19581	4.42496	4.56959	4.8853	4.27518	4.36568	4.07111	3.95601	3.78352	4.74504	3.84894
AT1G08760	13.7769	15.5947	15.3209	13.7418	13.639	12.9861	14.0292	14.2344	14.0354	14.1032	12.6652	12.1562	12.6625	12.7183	13.0854	13.4481
AT1G08770	15.1773	11.1131	15.4145	15.8273	12.924	13.0028	15.1018	13.4676	15.6363	12.2355	15.7297	15.5728	13.5298	16.6182	17.0155	17.4818
AT1G08780	17.9091	15.9909	15.3396	15.8515	15.6129	13.0108	14.1202	15.6825	16.312	14.484	15.0376	13.7649	11.0359	9.07009	9.96485	10.7744
AT1G08790	0	0.0437546	0.0440276	0.171632	0.0495136	0	0	0	0	0	0	0	0	0	0	0
AT1G08800	15.8693	17.8797	16.9933	19.8076	22.2908	23.6229	23.9426	18.1069	18.1595	15.3449	17.2134	18.4709	19.4609	23.1447	23.5705	24.5628
AT1G08810	0.137002	0.466818	0.0741682	0.160627	0.0834098	0.26779	0.0760588	0.188686	0.128402	0.256064	0.0287589	0.0747627	0.0273077	0.0652494	0.0298199	0.0591113
AT1G08820	13.8345	14.6101	14.5658	15.4499	18.7236	17.2347	18.9493	16.5458	16.7354	15.0085	15.4858	15.4594	16.5659	18.752	17.8549	16.664
AT1G08830	101.154	103.238	106.191	107.704	145.632	140.727	143.11	124.193	129.832	134.673	117.345	128.988	135.848	172.992	155.597	142.677
AT1G08840	2.1615	1.91324	1.92518	1.47209	2.29811	1.94162	1.84925	1.95048	2.34607	2.12478	1.80159	1.6768	1.78592	1.2537	1.17618	1.16148
AT1G08845	3.71587	2.94692	3.35274	2.51717	2.83207	2.88735	2.81169	2.98937	2.90217	3.78984	3.03341	3.30452	2.92973	1.6321	1.38394	1.6567
AT1G08860	0.0618915	0.0713533	0.0319105	0.0207327	0.080745	0.0576076	0.0327239	0.0956777	0.0621497	0.0550852	0.0464001	0.0884573	0.0352471	0.0842197	0.0096224	0.0381485
AT1G08880	71.6782	78.3474	69.0759	65.861	52.7659	53.1922	51.8579	59.619	59.4545	53.5963	62.7664	63.2068	53.457	46.5135	50.3748	52.8023
AT1G08890	2.35924	3.32915	2.06932	2.42444	2.37485	1.87807	2.37428	3.50446	3.27046	2.84991	2.68338	2.79546	2.7447	3.33506	3.62119	3.89326
AT1G08900	0.129905	0.135897	0.0683726	0.139614	0.241661	0.199843	0.110181	0.298186	0.253646	0.337222	0.249967	0.295374	0.312875	0.773367	0.647972	0.490431
AT1G08910	3.90612	3.96031	3.90127	3.70911	6.70274	6.73634	6.77761	5.18187	5.1561	5.34105	4.44077	4.74861	5.07236	6.73228	5.18544	4.85581
AT1G08920	2.32924	2.08859	2.25949	2.50012	5.77002	4.28684	5.39304	2.73245	2.88251	2.35047	3.3285	5.01271	3.94523	8.39817	6.79549	6.3814
AT1G08930	6.53703	6.4303	8.75929	7.09234	14.5137	14.0384	14.3992	23.1317	18.6658	15.0447	19.6618	23.4892	28.2865	28.2411	26.3016	26.1317
AT1G08940	4.47561	5.39086	7.87558	6.81379	10.2352	11.6305	11.7849	10.602	10.1736	10.0576	12.2229	15.4116	14.6464	20.3614	19.0713	19.5989
AT1G08960	13.9558	15.5183	14.9234	12.3176	12.8213	13.5669	11.9935	15.2374	15.4017	13.8426	16.4657	12.6542	11.2062	9.58463	10.8774	10.6126
AT1G08970	17.7194	18.4398	17.932	21.3636	17.6827	17.8105	16.0082	19.6129	19.999	20.8104	18.4662	19.9023	19.39	19.7279	19.5572	18.3911
AT1G08980	0.426509	0.397741	0.400223	0.620072	0.259669	0.389048	0.28414	0.58741	0.259828	0.318868	0.250687	0.465498	0.340054	0.710963	0.519872	0.515266
AT1G08985	0	0	0	0.0983231	0	0	0	0.0824989	0	0	0	0	0	0	0	0
AT1G08990	11.109	11.3295	12.9836	16.2093	13.3317	11.5828	13.3428	8.31644	7.45476	6.29048	8.8089	8.96568	9.77875	9.15722	12.6214	17.5463
AT1G09000	3.0705	3.70438	2.67809	3.23999	3.71046	3.25346	3.81391	3.14875	3.21567	2.39606	2.75397	2.52185	2.76338	1.49561	2.29864	2.87042
AT1G09010	13.0143	13.3982	13.5879	15.1099	17.0626	17.8079	17.309	15.9278	16.4129	15.4964	14.3529	15.3184	16.4338	21.4547	19.1768	17.4742
AT1G09020	18.043	18.4462	17.5305	17.4575	16.4999	16.1029	15.2149	14.9701	16.1323	15.3662	16.0278	14.921	15.295	13.1674	13.9667	14.3276
AT1G09030	0	0	0	0	0	0	0	0.0903187	0	0	0	0	0	0	0	0
AT1G09040	2.08773	2.22303	1.90894	2.21827	2.71423	2.58084	3.06144	2.96151	2.57687	2.54526	2.29884	2.00901	2.46151	2.08629	2.20108	1.8096
AT1G09050	2.15037	2.46474	2.63197	3.05831	3.17812	3.20825	3.20946	2.89722	2.94641	2.88332	2.66914	2.15987	2.81399	3.06132	2.76761	2.76326
AT1G09060	6.21467	7.2429	6.10644	6.12283	7.94035	8.22375	8.36202	8.36231	8.17649	7.60183	7.18021	7.39092	7.69344	8.30035	7.92315	7.51075
AT1G09070	17.0078	21.6104	19.9169	23.1086	25.3116	29.0265	31.7195	48.628	32.9261	28.2816	29.6252	45.441	43.7103	48.8314	42.7167	38.1226
AT1G09080	0.250057	0.145084	0.0796308	0.0517372	0.208957	0.479188	0.435524	0.0434106	0.120626	0.198556	0.200701	0.214051	0.102617	0.560441	0.33617	0.222128
AT1G09090	1.56064	1.64316	1.98046	1.71171	5.52723	6.68047	6.13943	3.06065	2.86636	1.93416	4.68156	6.52932	6.75329	11.6647	9.00725	8.60162
AT1G09100	14.4129	14.1243	15.8888	15.7451	17.0092	15.9776	17.9498	13.6814	13.7482	14.214	14.7691	13.9785	13.2069	15.5018	12.8161	14.3383
AT1G09130	13.5702	13.5063	13.9807	13.2122	15.9633	15.1904	14.8274	13.5143	14.1333	12.8888	14.8725	13.4204	14.4417	14.7295	13.1596	13.2386
AT1G09140	12.0885	8.03117	12.0762	18.9679	10.643	11.1085	11.9254	8.71125	9.26542	10.7976	10.8551	11.343	12.2834	12.0996	12.0157	9.78259
AT1G09150	11.5985	12.731	12.5312	12.3214	11.2917	11.2642	10.0904	11.3978	11.9348	12.4034	12.4204	13.4873	11.1892	8.81359	9.17399	9.61343
AT1G09155	0.792429	0.659802	1.2257	1.79179	0.976384	1.72102	1.80685	0.361935	0.530489	0.55835	1.30699	2.44531	1.97438	3.03274	3.69601	4.24328
AT1G09157	0.226309	0.933465	0.122516	0.106134	0.137782	0.491504	0.167519	0.712421	0.424206	0.798971	0.570071	0.123498	0.0451088	0.377242	0.0985171	0.195288
AT1G09160	13.9031	12.9962	12.6666	12.9539	9.2885	10.1808	8.73173	12.963	12.4394	12.8523	13.3785	11.3022	11.7961	9.03875	10.23	9.3829
AT1G09170	3.87071	4.42692	4.36001	4.5671	3.99017	3.8753	3.70125	2.65577	2.65726	2.49601	2.47768	2.83654	2.96079	2.79606	3.25329	4.13529
AT1G09176	0.923772	0.877055	1.27476	1.2742	2.09527	1.00314	2.162	0.641478	1.08223	1.07206	0.513304	0.543646	0.92065	0.841104	0.591379	1.28951
AT1G09180	0.285483	0.329126	0.33118	0.191264	0.165532	0.132861	0.415094	0.200603	0.238895	0.296436	0.214027	0.148371	0.162582	0.291356	0.754538	0.0879826
AT1G09190	3.91282	4.99377	4.37516	4.50312	3.4832	3.20629	2.99853	4.88829	4.30277	4.58638	4.08162	3.90808	3.3015	2.42947	2.6386	2.77058
AT1G09195	1.59076	2.35501	2.26374	1.92766	2.85998	2.82881	2.82525	2.44714	2.43898	2.18391	2.2075	2.1071	2.22379	3.41949	2.74208	2.60263
AT1G09200	221.663	234.548	214.323	184.079	150.977	138.113	121.483	166.227	167.539	163.187	182.833	184.262	143.94	108.626	120.867	133.143
AT1G09210	96.1457	110.63	109.118	136.598	86.8597	99.6637	84.4526	97.1593	96.3537	101.788	97.0838	92.8625	87.6116	69.8152	79.066	75.3208
AT1G09220	1.31846	1.45187	1.79485	1.2475	1.64297	1.95921	1.7336	1.77488	2.05949	1.68128	1.96649	1.22019	1.45232	1.23935	1.73696	1.37227
AT1G09230	4.69332	4.01318	4.58393	3.91426	5.10601	5.74018	4.9582	4.71225	4.66229	5.46372	4.35471	3.93858	3.97825	4.16233	3.67285	3.6403
AT1G09240	0	0	0	0	0	0	0	0	0	0	0	0	0	0	0	0
AT1G09245	0	0	0	0	0	0	0	0	0	0	0	0	0	0	0	0
AT1G09250	28.1775	28.5055	31.291	31.4483	27.2173	26.6755	31.253	26.8608	29.0256	32.0719	24.8351	28.3384	25.8921	28.7828	33.0246	31.1408
AT1G09260	0	0.0789571	0.397249	0	0.178699	0.19124	0.896226	0.519743	0.103159	0.640032	0.369683	0.320347	0.263271	0.733907	0.479152	0.85483
AT1G09270	34.6228	38.2402	35.9549	38.7492	33.5056	32.4626	32.3857	29.5946	30.4738	28.9739	30.3734	30.2947	30.3786	26.8112	31.4507	33.5773
AT1G09280	7.44485	7.0696	6.71732	6.58478	10.6749	10.689	10.5471	11.1785	12.6029	11.3553	9.22224	9.27661	10.0941	13.2046	11.5654	10.2334
AT1G09290	5.85163	5.39653	5.37004	4.49562	5.36251	5.19573	4.65852	5.44493	5.83976	5.62605	4.9169	5.01886	5.28355	4.56549	4.73544	3.92022
AT1G09300	3.39318	3.02128	3.46217	3.42061	3.4109	2.94432	3.43306	3.47063	3.63157	3.88558	3.92755	3.80719	3.36591	3.12451	3.21827	2.84769
AT1G09310	3.79998	1.96714	3.03982	2.20466	4.73038	4.25407	4.20474	3.12161	2.98316	3.78306	2.63151	2.31596	2.30351	1.11947	1.6201	1.52124
AT1G09320	5.60081	4.64963	4.81747	4.36573	5.87053	5.29669	5.06841	6.88725	7.10233	6.08731	5.45862	4.80012	5.21385	5.07481	4.95669	4.84638
AT1G09330	23.9822	24.3478	21.2359	21.4583	17.806	18.1195	17.5613	19.7463	20.7744	19.372	20.2921	19.7961	19.2069	16.4035	15.5461	19.3268
AT1G09340	1.01958	0.893223	1.44865	1.30532	1.04647	1.03082	1.21449	0.910782	1.09837	1.11954	1.34074	0.969956	1.05117	0.976767	0.931055	0.745829
AT1G09350	1.41668	1.32805	2.0723	3.19613	1.50286	1.46847	1.21152	0.506786	0.678964	0.267461	0.27035	0.175703	0.470631	0.127788	0.373765	0.787212
AT1G09360	0	0	0	0	0	0	0.189677	0	0	0	0	0	0	0	0	0
AT1G09370	0.0584376	0	0.105454	0.205544	0.177891	0.0634581	0.162213	0.28744	0.273846	0.364077	0.184005	0.159449	0.11648	0	0.445185	0.315171
AT1G09380	0	0	0	0	0	0	0	0.0109273	0	0	0.0233171	0	0	0.0132257	0	0
AT1G09390	2.67253	3.02633	3.21056	4.42256	2.09199	2.6368	1.6674	4.02629	4.4728	3.13979	3.86294	3.41687	3.77456	3.56395	4.65364	4.10175
AT1G09400	0.102769	0.202733	0.222544	0.216885	0.0625684	0.156238	0.361343	0.283079	0.288955	0.34148	0.172584	0.074776	0.163875	0.244729	0.313164	0.0443413
AT1G09410	1.40549	1.39693	1.37509	1.40961	1.94164	1.41591	1.81752	1.71582	2.06318	1.56491	1.08417	1.46312	1.63701	1.2299	1.62174	1.07767
AT1G09415	6.56579	4.61447	4.42978	4.16109	5.64198	5.39559	6.07518	6.63367	6.92977	6.87912	5.09089	4.57289	5.12877	4.22577	3.7981	3.95586
AT1G09420	5.24612	5.80376	5.99367	4.92595	7.00551	5.59819	6.0729	5.70824	6.47858	6.485	5.62541	6.51679	5.7716	4.97548	4.89375	4.87488
AT1G09430	14.3897	14.8037	16.1185	20.1121	23.0827	22.4008	24.8295	18.1651	18.9701	16.36	17.0183	18.6526	21.1142	28.5816	27.5157	26.4704
AT1G09440	1.73418	1.47915	1.66648	2.29771	1.50217	1.71476	1.53937	1.13733	1.35443	1.01016	1.21344	1.32079	1.74237	1.09117	1.10477	1.29268
AT1G09450	3.08255	2.78889	2.49818	2.16414	1.89171	1.67369	1.64813	2.91443	2.90851	3.1529	2.1214	2.26639	2.2903	1.20878	1.32583	1.48332
AT1G09460	29.1454	31.712	30.018	30.3746	45.5312	43.4642	45.873	60.4836	58.4911	52.4957	42.8658	40.4084	51.4997	56.4783	50.7353	51.8187
AT1G09470	4.62316	4.17554	4.23183	3.39757	2.90647	2.76483	2.13885	4.25142	5.1807	5.3919	4.50076	3.94582	4.29035	1.95455	1.91412	2.87284
AT1G09480	0.180982	0.33705	0.339153	0.277481	0.310781	0.438415	0.399325	0.410864	0.244646	0.260205	0.482195	1.13957	0.943476	1.42555	1.04542	0.46552
AT1G09483	0	0	0	0	0	0	0	0	0	0	0	0	0	0	0	0
AT1G09490	5.84817	6.10643	7.5505	6.36044	8.92076	8.39784	9.48736	7.30497	7.59505	6.6718	6.52176	7.47105	8.05239	8.70402	7.97666	7.24196
AT1G09500	0.218996	0.360012	0.329326	0.342348	0.314807	0.614345	0.742985	0.682219	0.855205	0.568496	0.747027	1.17848	1.18222	2.71616	1.76765	1.43702
AT1G09510	0	0	0	0	0	0	0.0461378	0.0490534	0	0.0776652	0.052336	0	0.0496952	0.0890566	0.0271334	0.134465
AT1G09520	13.3934	15.2142	14.0736	12.8052	20.267	19.9483	19.7479	21.1273	20.6994	18.3465	17.6332	16.3128	19.4397	17.6174	16.9388	13.7624
AT1G09530	1.61475	1.76074	1.5289	1.84646	2.41729	2.77093	2.72995	1.69638	1.8567	1.5525	1.51696	1.26013	1.29141	1.44791	1.36682	1.37621
AT1G09540	10.8714	20.4157	13.7789	17.2035	4.94132	7.51465	6.12635	8.15239	7.78186	6.34286	6.4562	7.47888	6.89672	7.34948	9.87887	12.9476
AT1G09550	0	0.012624	0	0	0	0	0	0	0	0	0	0	0	0	0	0
AT1G09560	148.061	164.033	177.723	199.719	147.929	158.856	160.377	173.507	159.229	155.03	173.579	171.299	204.14	298.886	277.629	277.783
AT1G09570	32.8983	33.937	34.5256	36.0513	39.9529	39.2778	38.7372	38.1549	38.0282	39.0649	35.7364	34.5969	38.1697	41.5671	38.1201	36.5419
AT1G09575	2.95675	3.79144	3.23454	2.80203	4.04175	4.22557	3.96905	5.1392	3.98441	3.26108	4.45402	5.44805	5.1301	5.36283	5.46866	5.00707
AT1G09580	21.5314	20.6594	19.8188	20.6897	15.6626	13.5979	12.9248	19.352	17.8413	17.7229	19.9313	20.3724	15.5276	10.4564	13.8077	13.6408
AT1G09590	392.355	398.034	367.46	314.685	257.06	260.177	235.854	302.499	304.192	347.973	321.41	305.921	269.539	133.926	171.394	181.262
AT1G09600	2.42614	3.54346	2.69569	2.28555	2.05331	2.08235	2.02919	3.18924	2.60648	2.35421	2.43523	2.3126	2.62911	1.36237	1.48737	1.85131
AT1G09610	0.65668	1.0599	0.977637	1.15488	0.366485	1.03399	0.941797	0.872112	0.923186	0.613687	0.379081	0.358354	0.490845	0.27366	0.536	0.531251
AT1G09620	80.2542	78.4997	72.9196	64.7791	77.8759	77.9987	76.9447	82.779	82.7945	81.1792	78.9765	73.2436	73.6426	56.4115	59.3346	59.9384
AT1G09625	0	0	0	0	0	0	0	0	0	0	0	0	0	0	0	0
AT1G09630	31.5598	29.5749	25.466	27.102	24.3552	25.3298	25.144	27.2378	28.7479	27.0545	27.5671	25.3308	25.3624	25.1903	24.9286	26.2425
AT1G09640	183.357	169.196	165.04	152.638	159.204	155.252	153.356	160.94	167.185	177.852	172.464	157.994	157.303	124.755	132.872	128.952
AT1G09645	8.9187	8.89468	8.30803	8.70955	10.1557	9.17775	8.89023	10.0209	9.22391	8.3371	8.80065	10.0738	9.33188	13.9559	10.4324	11.2276
AT1G09650	0.697761	0.675064	0.712413	0.818085	0.354011	0.61813	0.492712	0.43353	0.408725	0.476665	0.655267	0.417514	0.549002	0.612169	0.499589	0.39613
AT1G09660	22.7954	18.2096	20.3475	18.6035	16.6196	16.511	17.2523	18.6627	20.0871	22.3061	19.204	18.5548	16.8679	11.4186	13.4985	14.3945
AT1G09665	0.232348	0.260428	0	0	0	0	0	0	0.136102	0	0	0	0	0	0	0
AT1G09680	2.40762	2.44118	1.73787	1.86739	2.63094	2.59435	2.34767	2.86041	3.01587	2.65383	2.09934	2.44242	2.84246	1.58769	1.55197	1.71801
AT1G09690	477.352	460.476	455.527	412.014	345.237	337.313	323.863	386.314	385.436	437.081	391.819	369.518	342.463	201.597	243.528	249.271
AT1G09700	9.99755	9.14443	10.132	9.47129	8.67666	9.40999	9.10473	10.2296	9.6653	10.0688	9.51608	9.11894	9.56407	6.97512	7.04574	7.15326
AT1G09710	1.4529	1.1054	1.19175	1.18725	1.96569	1.86459	2.09798	1.03949	1.37975	1.39435	1.29389	1.0111	1.54672	1.57266	1.24579	1.54344
AT1G09720	0.0135185	0.0242436	0.0365924	0.0792486	0	0	0	0.0265977	0.0158374	0.0421115	0.0141888	0.0122952	0.0134728	0	0.058849	0.0291638
AT1G09730	7.10423	6.88355	6.63209	7.44335	8.42854	8.36109	8.65504	7.71526	8.10823	7.40651	7.54659	7.64847	7.79908	8.21339	8.14897	8.15087
AT1G09740	11.4653	8.23506	14.0043	13.4881	16.145	16.1558	20.1527	10.0322	8.58915	9.27307	11.0719	14.9501	15.5269	21.6378	20.6901	19.0765
AT1G09750	17.7734	18.6565	22.9517	19.6806	6.51255	5.4378	6.41715	7.21585	6.77545	5.83441	7.20522	5.36698	5.08438	3.80695	4.83571	7.25269
AT1G09760	22.5705	22.1867	19.4937	20.3954	21.0194	21.7572	21.0236	20.4227	22.094	23.8281	21.7894	21.0084	18.6299	17.6406	17.1912	15.1837
AT1G09770	50.8945	48.2429	48.3408	51.534	65.021	68.1056	68.3358	62.544	68.7865	67.2281	57.5757	59.1834	60.7099	68.2402	68.4003	62.925
AT1G09780	306.602	307.082	273.205	270.507	270.735	260.39	233.391	259.835	257.257	256.342	264.204	238.82	219.075	155.619	172.82	191.228
AT1G09790	0	0.0403185	0.0676169	0.0175726	0	0.0976543	0	0	0.035118	0.0311262	0	0	0	0.0178458	0	0.032334
AT1G09794	1.85759	1.66567	2.26378	2.14964	3.37815	2.8031	3.30365	2.08847	2.03492	1.10221	1.82309	2.50134	1.85132	3.21713	2.678	3.38289
AT1G09795	5.17429	5.25695	5.04131	4.50621	4.67994	4.57231	4.86197	4.42431	4.58335	5.02733	4.50362	4.29912	3.94478	3.46975	3.35874	3.22998
AT1G09800	3.46001	2.6155	2.52292	2.66514	2.3474	1.9114	1.71242	2.35495	2.40383	2.88256	2.49142	2.38763	2.28551	1.67663	1.7952	1.6708
AT1G09810	4.36884	3.52782	3.72998	2.71257	3.34865	3.66016	3.79246	3.05008	3.34337	4.28037	3.24187	3.89874	3.88589	3.13229	3.23366	2.44492
AT1G09812	1.06937	1.45062	1.16279	1.41452	0.584282	0.387081	0.177596	0.32369	0.224862	0.512491	0.402909	0.473832	0.136635	0.261182	0.29841	0.384496
AT1G09815	18.9608	17.0018	19.7427	17.4082	17.9875	17.106	16.0978	19.4619	18.5511	18.7913	17.2244	17.7687	18.9377	16.6014	15.4875	15.2615
AT1G09820	5.23522	5.96894	5.09901	4.9795	5.04835	6.13679	4.66759	5.37184	5.60521	5.18407	5.67674	4.71419	4.9411	5.28395	3.73545	4.20722
AT1G09830	18.5509	18.5136	18.7421	14.8728	13.7924	13.5883	12.1716	15.7105	15.8324	18.5155	16.7782	16.1325	15.0275	9.74028	11.3201	10.5956
AT1G09840	8.31944	7.39315	8.58092	8.75539	9.54944	9.36646	9.75614	7.91578	8.13823	9.24831	8.77532	9.28904	9.58529	9.61028	8.79307	8.42971
AT1G09850	24.3525	25.1472	26.3956	26.8573	27.086	26.2741	25.8764	25.8734	23.0815	24.3896	26.6318	24.7925	25.3506	27.574	28.4522	28.5899
AT1G09860	0.471812	0.945675	0.150249	0.553173	0.366103	0.301381	0.333838	0.873685	0.585258	0.489914	0.495205	0.504845	0.331918	0.330454	0.211431	0.598735
AT1G09870	13.899	12.6069	11.4148	11.7764	11.4582	11.9	10.917	12.0445	13.4607	12.5721	12.0076	12.5738	11.3771	11.3857	10.5951	11.514
AT1G09880	0.513113	0.423583	0.227811	0.181434	0.322312	0.256487	0.354195	0.304467	0.362586	0.338285	0.273551	0.303714	0.36527	0.378205	0.124094	0.140565
AT1G09890	0.555823	0.400671	0.531007	0.920005	0.0995287	0.059174	0.151262	0.117935	0.191519	0.192382	0.10295	0.307281	0.401881	0.493106	0.343965	0.258627
AT1G09900	9.29255	8.52578	8.46227	6.42071	7.43834	7.58574	7.00223	8.29314	8.96686	8.8655	7.98819	7.86339	7.67106	6.46917	5.65489	5.76758
AT1G09910	2.51016	2.32789	2.32691	2.77168	3.91655	4.29409	4.04863	3.27276	3.54499	3.80258	3.01356	3.19778	3.90672	4.73903	4.17256	3.80178
AT1G09920	10.025	9.04717	9.96301	12.6055	11.7941	12.166	12.9654	10.0051	9.81559	9.33684	9.33602	11.5111	11.3104	14.2623	13.6335	13.652
AT1G09930	0.0699857	0.012551	0	0.0656435	0.156233	0.0455991	0.0259025	0.234085	0.180379	0.130807	0.117529	0.101844	0.0278997	0.183325	0.152331	0.135883
AT1G09932	1.50288	1.00143	0.671789	1.08309	3.008	3.00947	2.99805	2.98405	1.84144	2.31934	2.80748	5.19167	4.67205	7.17416	5.64205	6.18696
AT1G09935	0	0	0	0	0	0	0	0	0	0	0	0	0	0.0287065	0.0262385	0
AT1G09940	8.69437	10.8935	10.8823	12.1329	14.3324	15.974	14.9111	17.6965	13.6496	11.2165	13.5806	16.2945	19.1388	24.974	20.5968	19.0723
AT1G09950	0.81383	0.729746	0.288475	0.988247	0.973261	0.757499	0.726125	3.65991	1.77065	1.96173	1.4338	1.16315	1.24559	1.24586	0.727534	0.940549
AT1G09960	3.32161	3.19347	3.19176	3.30391	4.7089	3.9195	4.70442	4.28213	3.77899	3.43659	3.0332	3.62088	3.28648	4.54032	3.75847	3.99679
AT1G09970	42.1717	38.927	48.2012	53.6844	94.4492	108.305	108.131	74.6155	71.0474	64.8056	71.6301	98.0453	107.027	127.503	118.223	112.095
AT1G09980	10.4099	9.80359	8.06431	8.4339	11.3205	10.4936	10.3938	10.3849	10.9449	10.2804	9.76167	8.99198	9.99923	9.88588	9.6814	9.33973
AT1G09995	11.4515	10.3172	9.37296	10.5172	9.01922	9.35608	8.9055	10.6485	11.6589	12.7968	10.8459	10.068	10.2443	9.77166	9.55471	9.44063
AT1G10000	0.291968	0.471244	0.658589	0.410779	0.562896	0.348757	0.891499	0.344668	0.54728	1.12173	0.796754	0.398321	0.581961	0.625745	0.699049	0.220454
AT1G10010	0.0131872	0	0	0	0.0669058	0.0143202	0.0122019	0.0259459	0	0	0	0	0.039428	0	0.0143517	0
AT1G10020	11.569	12.6565	12.3685	12.3983	9.79789	8.89875	8.65562	10.5363	9.28271	12.2162	9.78681	8.90545	8.3922	5.82919	10.0167	10.5779
AT1G10030	18.4479	20.7878	18.3128	18.0587	15.3076	12.9219	13.8119	16.7454	17.2404	16.3774	17.6997	16.9066	15.0698	10.9617	13.9082	13.8989
AT1G10040	4.4256	3.9443	3.18239	2.72017	2.16369	2.12621	2.58103	2.83649	2.65521	2.84079	2.47735	2.51266	1.81772	1.82034	1.95575	1.88055
AT1G10050	10.1983	10.408	10.0612	11.3751	11.4692	12.7609	11.9546	10.828	10.7661	10.1989	9.93102	10.5205	11.5281	10.0841	10.7417	10.6034
AT1G10060	0	0	0	0	0	0	0	0	0	0	0.0126289	0.0109435	0.0119917	0.057306	0.0523793	0
AT1G10070	0.194939	0.058266	0.0439722	0	0.412095	0.652701	0.526087	0.990817	1.6938	0.3711	0.903668	0.413698	0.82569	4.04254	1.6265	2.1553
AT1G10090	4.45478	3.86471	4.9219	6.05619	4.84078	5.23051	5.4492	3.56676	3.66944	3.19084	3.97811	5.10499	5.17421	6.47155	7.03949	7.17585
AT1G10095	0.823106	0.668599	0.751408	0.794744	1.03173	0.778151	0.797442	0.695416	0.930262	0.814465	0.731788	0.96	0.762419	0.968516	0.706093	0.710282
AT1G10100	0	0	0	0	0.0495761	0	0	0	0	0	0	0	0	0	0	0
AT1G10110	0.619906	0.808521	0.330511	0.528585	0.657613	0.826156	0.782161	0.77615	0.528174	0.994792	0.473194	0.358789	0.645893	0.570351	0.521317	0.547092
AT1G10120	18.5754	20.6685	17.9222	21.4828	19.3201	18.989	19.3865	15.5828	17.5773	17.0132	16.9182	15.3971	14.6222	13.2481	16.4875	17.4156
AT1G10130	8.6098	8.66383	7.6667	7.75915	7.90437	7.91739	6.93271	8.36234	8.05732	8.26607	8.13302	7.93325	7.58643	6.35018	6.3248	6.7847
AT1G10140	4.22842	3.43884	3.6969	4.49641	11.109	11.2123	11.6767	7.6745	7.14259	6.16052	12.9702	20.5109	17.1505	30.7152	24.864	24.4669
AT1G10150	4.30964	7.32701	5.29374	6.30351	7.46876	9.40613	7.60016	12.2361	10.0728	6.53525	8.71075	10.0514	11.0779	11.8123	13.3972	12.289
AT1G10155	0.0590611	0.0397193	0.0266448	0.138492	0.239718	0.0641353	0.040986	0.130728	0.138384	0.26064	0.0929842	0.147721	0.0588615	0.123064	0	0.222974
AT1G10170	19.9882	18.6126	26.3248	26.4213	26.0302	25.4771	25.8174	26.1717	26.5849	22.6871	24.3296	23.8506	26.7531	27.7871	27.4412	26.4934
AT1G10180	12.4197	12.458	10.7391	11.7916	12.5339	12.4606	12.0017	12.6827	13.3508	13.7723	12.3507	11.5517	12.1983	11.6668	10.8597	12.4501
AT1G10190	0	0	0.0179548	0	0	0	0	0	0	0	0	0	0	0	0	0
AT1G10200	33.0549	33.7525	41.8222	44.2877	23.8076	24.8318	24.7495	22.1051	24.3613	22.7828	25.8294	27.8777	27.9544	26.8071	30.5981	34.9652
AT1G10210	4.17159	4.68401	3.78059	4.71782	6.49924	6.49432	6.23387	5.22962	4.97365	5.05997	3.71972	4.6503	4.67258	6.54937	5.74525	6.33147
AT1G10220	0.645735	0.752724	1.31092	1.24919	0.393138	1.08688	0.657233	0.889339	0.4539	0.402306	0.711639	1.02778	0.643552	0.884184	1.08927	1.1841
AT1G10225	0.126202	0	0.0569347	0.147965	0	0	0	0	0	0	0.0662298	0	0	0	0	0
AT1G10230	25.9918	19.592	21.693	23.7126	15.9069	15.5237	16.1584	15.3417	15.13	18.1333	17.6471	20.1678	15.7852	10.6383	11.0496	11.2145
AT1G10240	4.49033	3.19743	3.47738	4.02591	3.82539	4.70662	3.88818	3.96854	4.52915	4.62521	3.65444	3.85469	4.15208	3.38801	4.08979	4.07945
AT1G10250	0	0	0	0	0	0	0	0	0	0	0	0	0	0	0	0
AT1G10270	20.2198	18.2782	17.3305	13.9599	12.544	11.7754	10.2677	15.6093	15.6982	17.6584	14.7414	13.6603	14.1237	6.91518	7.10559	7.53397
AT1G10280	6.7541	6.35975	5.84181	6.14181	5.40509	5.22514	5.10573	4.87831	5.80951	4.91995	5.62176	5.05888	4.23821	3.90706	4.35586	4.42837
AT1G10290	27.9581	28.6656	26.3447	25.2277	22.9748	21.3581	21.8536	23.5477	24.6039	24.2853	24.7952	22.3045	21.4554	18.48	20.2886	19.6117
AT1G10300	9.65166	7.81915	8.43289	6.39212	8.1355	7.39631	7.44677	8.27792	9.7686	11.2747	8.03043	8.48661	8.0666	4.6004	5.40155	5.60078
AT1G10310	4.06078	3.15211	3.67762	3.51748	5.13524	4.50838	4.57051	3.72649	3.65676	5.09765	3.95995	3.69332	3.92625	3.86081	3.31452	3.17074
AT1G10320	4.67586	4.2988	4.8181	3.87165	4.63384	4.77134	4.78941	4.66252	4.67861	4.88359	4.69763	4.03762	4.2158	4.08347	3.4948	3.60121
AT1G10330	2.22179	1.94747	2.38759	1.63906	2.12781	1.51809	2.54085	2.45583	2.63215	2.59218	2.54157	1.63476	2.38844	2.70487	2.44515	1.69644
AT1G10340	0.167578	0.0751322	0	0.098238	0.136034	0.127383	0.217079	0.824276	0.647868	0.348015	0.510072	0.350553	0.467633	0.578637	0.419465	0.596508
AT1G10350	8.2368	9.43394	9.32107	10.6919	8.99003	10.7672	10.4553	9.75418	8.73742	8.82233	9.08108	9.64761	9.00226	10.1781	10.6214	10.4526
AT1G10360	1.18745	1.13905	1.42024	1.91026	0.784595	0.989594	1.02207	0.597662	0.388225	0.716867	0.724609	0.653024	0.467871	1.1837	1.05188	0.595748
AT1G10370	28.1918	20.3598	25.8632	34.4998	51.7259	64.6199	72.4996	23.1889	27.3693	27.2837	11.4336	16.1866	19.1496	26.9724	23.0824	17.9229
AT1G10380	3.56935	2.94006	6.70323	8.07777	2.00044	2.68166	2.59219	0.837008	1.58026	1.48683	1.67713	2.83113	3.28843	1.77903	1.33249	1.58929
AT1G10385	1.26415	1.50723	1.65452	1.31927	0.648417	0.874944	1.05401	0.724299	0.683535	0.533715	0.481157	0.6191	0.456878	0.248107	0.28725	0.539441
AT1G10390	23.4206	22.4447	23.2817	21.1816	24.0174	23.4709	23.8751	23.4843	23.1129	25.2231	21.4833	21.1762	22.0693	23.3735	21.6989	20.0592
AT1G10395	0	0	0	0	0	0	0	0	0	0	0	0	0	0	0	0
AT1G10400	8.23195	10.2205	10.0515	6.79179	7.63907	6.90176	5.12129	8.97491	8.10536	9.15659	6.62161	7.06043	7.50292	5.47321	5.07924	5.81846
AT1G10410	17.2222	14.8038	17.854	19.3983	18.283	18.9469	19.8697	13.5539	15.5011	13.9117	15.1964	18.8614	18.4306	26.1911	25.762	23.2148
AT1G10417	0.741071	0.61259	0.689547	0.6788	0.787217	0.59098	0.674982	0.444252	0.89532	0.709385	0.680587	0.58976	0.796266	0.55148	0.655289	0.824343
AT1G10430	18.0025	19.9616	16.9147	15.8719	14.8612	15.4742	16.5694	16.7286	17.0653	15.7338	16.6183	16.4598	15.8429	14.0637	14.9569	16.0882
AT1G10450	9.65817	8.50256	7.71963	7.59723	10.7879	10.1695	10.2062	9.8762	10.4424	10.3149	9.21996	8.31487	8.59693	7.14976	7.13498	7.07176
AT1G10455	0.0844098	0.454132	0.0761611	0.197931	0.085651	0.366647	0	0	0.197778	0.175297	0.17719	0.153543	0.0841245	0	0.183727	0.182099
AT1G10460	3.75789	2.7166	2.31301	3.21051	3.42888	3.2899	3.85445	2.72246	2.6961	2.57113	2.7212	3.02041	2.26453	2.67076	2.85329	2.26241
AT1G10470	35.8542	32.5012	36.873	36.658	39.5789	34.9808	35.5922	26.8392	28.615	27.6341	29.6463	26.5214	27.353	36.6251	36.0173	37.6002
AT1G10480	0.256738	0.606923	0.905537	0.738845	1.13679	1.34329	0.691066	0.551053	0.546867	0.387764	0.90639	1.10385	1.25609	2.55668	2.26067	1.88818
AT1G10490	11.1748	10.0062	9.16058	7.42211	8.55063	7.91058	7.09744	9.45424	10.1654	10.461	10.0377	9.12019	9.04784	4.07918	5.53314	5.34911
AT1G10500	8.52579	10.1698	9.55109	10.9742	12.4873	12.1745	13.3409	10.9522	11.7599	10.2336	12.0408	11.7144	10.8356	19.9923	16.4575	15.693
AT1G10510	4.73104	4.16693	4.04138	3.67603	3.85374	3.86072	3.78176	3.19457	3.5092	4.08894	4.27022	3.88706	3.81295	2.48878	2.85368	3.43232
AT1G10520	0.834151	1.19084	1.05963	0.977994	1.57033	1.4064	1.20851	0.950163	1.26012	1.27644	1.65886	1.12802	1.35638	1.13695	1.13476	1.00632
AT1G10522	4.80137	4.41073	5.53456	5.44552	2.9033	3.21345	2.88316	4.01002	3.42089	3.84602	4.42235	5.04421	3.6328	1.89005	1.9835	2.40984
AT1G10530	17.6716	14.9908	20.0169	15.7256	13.4486	11.3897	12.3516	9.88038	12.2877	12.1451	12.2429	14.4537	10.2314	7.15244	8.71671	5.99963
AT1G10540	0.244365	0.18625	0.253558	0.229204	0.111581	0.13268	0.0339158	0.144237	0.0572564	0.114183	0.0769443	0.16669	0.1583	0.116383	0.106377	0.0922554
AT1G10550	5.19594	5.9953	4.31667	3.51724	2.82518	2.64019	2.75762	2.27607	1.88359	0.814384	1.85215	1.30182	1.64145	0.606991	1.23765	1.84002
AT1G10560	14.5196	18.4465	13.2777	12.7233	10.644	15.2917	14.0491	20.6831	21.2539	20.3739	15.3979	12.9861	12.7106	12.3999	14.8326	14.6361
AT1G10570	4.85794	4.43637	3.97004	4.12002	5.25262	5.03749	6.08844	5.08259	5.22475	4.57917	4.37787	4.22822	4.81176	6.09237	4.95107	4.78908
AT1G10580	29.3024	28.4858	29.6403	24.5018	24.3938	23.6894	22.383	26.7408	27.0015	27.0545	26.3368	23.957	23.5095	20.282	19.3401	18.3254
AT1G10585	0.0262672	0	0	0	0.0533069	0.342287	0.243044	0	0	0	0	0	0.130892	0	0	0
AT1G10586	0	0	0	0	0	0	0	0	0	0	0	0	0	0	0	0
AT1G10588	0	0	0	0	0	0.0553589	0	0	0	0	0	0	0	0	0	0
AT1G10590	78.3591	78.1843	77.2802	77.8969	69.159	68.2027	68.7049	74.5644	74.1341	73.5881	74.3306	72.8075	64.876	60.8566	63.6678	67.2371
AT1G10600	1.9372	1.80599	2.38602	1.80259	2.52732	3.20554	3.51378	2.96446	2.89992	3.03326	2.19462	2.18141	2.65082	3.64291	3.24606	2.73636
AT1G10610	1.19487	0.825117	1.00375	1.01446	1.03127	1.35719	1.23267	1.49972	1.57682	1.59724	1.35502	1.14921	1.25927	1.40634	2.01784	1.03702
AT1G10620	0.0349992	0.010461	0	0	0	0	0.0107947	0.0114768	0.0136676	0.012114	0.0122448	0.0212214	0	0	0	0
AT1G10630	69.9103	69.9319	68.2903	68.7259	60.6104	54.8398	54.5813	62.0503	62.6452	64.2223	64.4286	61.3881	57.6606	52.3013	55.2435	56.4168
AT1G10640	0.665193	0.279974	0.453204	0.668487	0.02755	0	0.175854	0.0133548	0.031808	0.0140962	0.0142484	0.0370408	0	0.0323275	0	0.102502
AT1G10650	7.03055	5.99032	6.57692	6.8691	5.55891	5.93249	6.3644	4.95519	4.42133	4.88266	4.63192	5.93762	5.18684	4.00433	4.27284	4.61252
AT1G10657	0.349046	0.125193	0.083983	0.0545649	0.236119	0.0252689	0.150717	0.0686748	0.109045	0.241625	0.0244235	0.0423281	0.0463822	0.0277065	0	0.0502003
AT1G10660	3.46286	3.36782	4.36223	4.66901	4.04085	4.06409	5.49628	4.6382	5.07107	4.84039	4.03995	4.31241	5.09709	6.6287	5.52251	5.02822
AT1G10670	107.124	105.127	104.208	111.301	102.288	100.523	97.3111	97.2694	100.572	95.8667	96.8505	95.6193	94.2788	89.3502	94.4841	97.4521
AT1G10680	0.0415635	0.0248461	0.0562527	0.113705	0.351456	0.150448	0.224337	0.0954055	0.064924	0.115088	0.10179	0.0819053	0.172596	0.131969	0.165857	0.149443
AT1G10690	6.92306	5.83382	6.39704	7.04116	11.6376	13.36	12.387	10.0928	9.28321	9.44054	9.7176	9.74834	10.1417	13.1591	13.7071	11.8312
AT1G10700	10.4598	11.4001	11.8006	11.9286	20.6635	20.9588	23.1014	14.3808	13.8717	12.5257	17.1756	21.2353	19.8365	32.2787	27.8972	23.0274
AT1G10710	0.264014	0.133164	0.163772	0.0386927	0.133948	0.0537556	0.0305358	0.17856	0.193313	0.137072	0.17319	0.13507	0.0986707	0.0392941	0.107748	0.0533966
AT1G10715	0	0	0	0	0	0	0	0	0	0	0	0	0	0	0	0
AT1G10717	0	0	0	0	0	0	0	0	0	0	0	0	0	0	0	0
AT1G10720	15.4976	17.6471	16.9746	17.6955	16.6644	17.6873	19.3692	17.0093	16.5301	14.9514	16.1446	18.5307	17.2126	18.3607	18.6912	17.7979
AT1G10730	2.36543	2.21856	2.68624	3.42682	2.88301	3.3363	2.91824	2.44735	2.59599	2.89378	2.82515	3.26417	3.72583	3.39915	3.24007	3.29935
AT1G10740	6.73008	7.82199	7.21583	8.62633	11.8728	11.4902	13.2854	9.17459	8.47549	8.98129	8.56175	8.20247	9.53986	10.533	12.6804	11.0551
AT1G10745	0	0	0	0	0	0	0	0	0	0	0	0	0	0	0	0
AT1G10747	0	0	0.0673563	0	0	0	0.0690733	0	0	0	0	0.0678963	0	0	0	0
AT1G10750	1.60744	1.65975	1.78438	1.42775	1.02807	0.96269	1.26197	1.02546	1.11849	1.42633	1.17588	1.04554	1.11655	0.74237	0.752763	1.01931
AT1G10760	5.8237	5.13256	5.35844	5.21318	7.62608	7.56551	7.47935	7.21606	7.77999	7.93935	6.52719	7.00297	7.04664	7.44569	7.26067	6.63768
AT1G10770	0.0408693	0	0.147502	0.047917	0.373233	0.0887611	0.680678	0.201026	0.766076	0.46681	0.343165	0.371711	0.448043	0.437956	0.444782	0.22042
AT1G10780	8.14221	7.51972	7.80053	6.59659	3.94531	3.85791	3.10381	8.98488	8.53854	8.2171	8.09781	6.50402	7.47645	2.99554	4.18169	4.19397
AT1G10790	0.269056	0.197393	0.595874	0.11471	0.0496387	0.159366	0.0452639	0.0481244	0.0286553	0	0.10269	0	0.048754	0.0873699	0.133098	0.079151
AT1G10800	1.51752	0.680365	0.684611	1.6124	0.433078	0.411973	0.482668	0.51317	0.444455	0.54166	0.796378	1.55272	1.51239	1.18575	1.18703	0.9719
AT1G10810	5.97889	7.49015	4.71299	6.42787	4.16135	5.53157	4.4337	6.00914	5.84128	5.44625	4.8934	5.02561	3.91509	3.10969	4.06385	4.88928
AT1G10820	5.03943	4.81057	4.9077	4.69841	5.30223	6.00751	5.39413	4.6557	5.18494	5.38725	4.31341	4.45657	4.43861	4.64967	4.13862	4.0518
AT1G10830	3.55794	3.08959	3.51438	3.84216	4.86435	4.555	4.48763	3.07642	2.91777	3.85	3.95055	2.7591	3.09801	3.32217	2.93466	3.69642
AT1G10840	48.6702	48.1326	40.7413	41.3939	43.4743	43.0872	40.7114	45.7604	45.8764	47.533	44.0833	42.9915	40.0097	30.4658	35.9238	35.2696
AT1G10850	22.4354	23.2979	22.5481	22.4509	20.1855	19.0432	18.1999	19.4721	20.6899	20.8236	20.4627	18.6907	17.0817	12.0201	14.415	13.8325
AT1G10865	8.4564	7.81482	8.27234	8.62473	10.9011	10.5885	11.9364	9.80451	10.1597	9.27364	8.98888	10.1437	10.7068	12.3548	12.0204	11.7743
AT1G10870	7.17065	7.64623	6.46506	6.60834	6.18358	6.33108	6.14669	5.99495	6.36986	6.39485	6.0119	6.00278	6.14312	5.58294	6.05208	5.90554
AT1G10875	0.0543777	0	0	0	0	0	0	0	0	0	0	0	0	0	0	0
AT1G10880	0	0	0	0	0	0.0576339	0.0736624	0.0261058	0	0	0	0	0	0	0	0
AT1G10890	15.6789	14.8828	17.4513	18.1529	19.1162	18.8084	22.7244	14.7855	16.3163	16.662	15.8135	18.1037	19.215	22.4166	21.6492	20.7571
AT1G10900	18.5963	15.5483	18.1926	19.7621	20.3212	20.498	20.8483	15.9785	15.0206	15.5374	18.3426	18.3797	17.5528	19.2221	20.2466	19.3651
AT1G10910	3.96075	3.36797	3.87083	4.02806	4.597	4.93893	4.2248	4.64939	5.60988	5.26796	4.62422	4.39566	4.86102	4.76892	4.22331	4.50271
AT1G10920	0.107473	0.154191	0.0775765	0.100805	0.348972	0.210072	0.278439	0.232599	0.289589	0.167395	0.214324	0.224821	0.267775	1.06211	0.385979	0.231854
AT1G10930	3.34856	3.53194	3.16009	2.80345	2.93973	2.56423	2.86425	3.09894	3.07443	3.37401	3.11887	2.88312	2.76373	1.81336	2.07857	2.43473
AT1G10940	21.7441	21.081	22.6275	23.377	21.743	21.5372	23.9359	18.6165	19.0823	18.7606	21.0794	21.7542	19.4379	24.6818	24.0084	22.0615
AT1G10950	53.4961	55.0874	51.3214	48.4949	46.8332	44.176	42.9608	49.5089	50.1972	48.6566	50.741	47.6109	44.6176	40.161	40.849	43.0469
AT1G10960	159.332	112.888	188.871	231.754	157.992	156.27	158.466	125.144	120.225	157.436	123.662	137.363	123.571	136.773	141.209	126.109
AT1G10970	3.98198	3.09675	3.66096	3.27469	3.14051	2.80758	2.93358	3.91727	4.06808	4.3895	3.38711	4.13658	4.62681	5.81978	5.01137	3.66415
AT1G10980	0	0	0	0	0	0	0	0	0	0	0.029989	0.0129934	0	0.0170101	0.0155477	0
AT1G10990	4.77667	5.78409	7.80936	6.41411	6.46255	6.20673	6.0441	10.6431	8.75276	11.0221	9.8556	14.073	18.3504	17.1595	12.3963	10.6131
AT1G11000	9.51346	9.35582	8.38415	8.25914	9.81499	9.15837	9.37578	10.6212	10.15	10.7331	8.73119	9.12748	10.134	8.39805	6.8574	7.2453
AT1G11020	4.93332	6.33003	6.5744	6.55847	8.37801	8.04695	8.7665	8.0209	7.83503	7.566	5.95786	6.88994	8.53727	12.0674	10.985	10.576
AT1G11040	0	0.355538	0.187396	0.0885483	0.114953	0.0205033	0.0698812	0.167169	0.199079	0.0588166	0.0990864	0.223244	0.0940866	0.0674435	0.0821936	0.0814653
AT1G11050	6.99913	7.97749	7.33962	7.05724	8.44356	10.4886	9.35443	16.5709	12.6458	11.4829	10.4479	12.1374	12.3078	12.7968	12.4245	12.0124
AT1G11060	4.44557	4.91921	4.67419	3.92406	4.93176	5.07243	5.27806	5.36824	4.88422	4.82767	4.81108	4.9168	4.69159	4.80805	5.12319	4.8188
AT1G11070	0.046245	0.00829342	0.00834517	0.0325318	0.0938502	0.0602618	0.0085579	0.0545923	0.0650131	0.0384154	0.0291228	0.0504724	0.036871	0.0660749	0.0603944	0.0698358
AT1G11080	0.0525558	0	0.0189679	0.172532	0.0106657	0.0114142	0	0.031021	0.0123142	0	0	0.02868	0.0419025	0.0125153	0.0800752	0.0340139
AT1G11090	11.0414	9.69313	10.4397	10.6587	10.1304	9.72843	10.1858	9.59367	11.0377	11.671	10.4438	8.65921	9.55445	9.87966	9.85777	10.4479
AT1G11100	1.19868	0.892756	1.35931	1.46682	2.1601	2.23345	2.24852	1.30163	1.20477	1.69356	1.34061	2.0017	2.20647	2.11354	2.58766	1.78754
AT1G11110	0	0.0151311	0	0	0	0	0.0312274	0	0	0.017522	0	0	0	0.020092	0.0734588	0.018202
AT1G11112	0.0506459	0.181653	0	0	0.154172	0.274985	0.140584	0.0996458	0.237333	0.052589	0.106314	0	0	0.120605	0.0551181	0
AT1G11120	3.14345	3.61437	2.51057	2.31006	3.34229	2.46622	2.71373	3.15155	2.8545	3.29528	2.88886	2.24342	2.11353	2.09525	2.0788	1.78458
AT1G11125	1.0498	1.059	1.33201	0.730804	0.765638	0.961866	0.637451	0.710008	1.03771	1.49885	0.895251	0.775777	1.14434	0.898409	1.42812	1.09699
AT1G11130	4.45194	3.86012	4.35592	3.23714	3.01713	2.67889	2.40354	4.05012	4.28731	4.47006	4.08966	4.10852	3.26457	2.4121	2.4003	2.14113
AT1G11145	0.122029	0	0	0	0	0	0	0	0	0	0	0.0554932	0	0	0	0
AT1G11160	3.30416	2.99854	3.41304	3.03236	3.1273	3.34058	3.39989	2.34258	2.40265	2.37799	2.76243	2.94299	2.89556	1.89925	2.21335	2.74679
AT1G11170	0.743593	0.675426	0.479234	0.509506	0.431159	0.660664	0.670159	0.294504	0.328093	0.41113	0.425706	0.535775	0.510094	0.574917	0.420392	0.40625
AT1G11180	0.167	0.137267	0.276248	0.310014	0.282427	0.45337	0.630964	0.342264	0.277166	0.274562	0.306741	0.53161	0.374481	0.861648	0.575533	0.450342
AT1G11190	0.799142	0.818944	0.939937	1.35523	0.796413	0.588864	0.84506	0.884425	0.902784	0.577898	0.539205	0.97343	1.20888	1.00249	0.90077	1.01593
AT1G11200	9.32963	8.99065	9.44693	9.19277	9.80435	11.1632	9.11615	10.9388	11.2083	9.95073	11.1555	12.159	10.8136	11.712	10.9809	10.7469
AT1G11210	0.494853	0.600335	0.367702	1.22863	1.18148	1.01152	1.26589	1.34589	2.11433	1.36016	0.641598	2.03857	2.55294	5.37217	2.97787	3.57946
AT1G11220	3.26903	3.97352	4.12941	3.17977	0.85999	1.1833	0.87382	4.59756	4.31205	4.50079	4.26983	3.56787	2.94425	1.75876	2.31909	2.22018
AT1G11230	0	0	0	0	0.0323305	0	0	0	0.0373273	0	0	0	0	0	0	0
AT1G11240	15.1237	14.3139	14.5295	13.3323	14.0425	13.3981	12.9108	13.977	15.7509	16.2983	14.8189	15.8028	14.5275	10.3288	11.102	12.0189
AT1G11250	0	0	0	0	0	0	0	0	0	0	0	0	0	0	0	0
AT1G11260	21.143	24.4098	29.6577	24.8016	19.7117	18.3394	19.1135	39.6336	32.2208	21.7747	19.4372	20.6538	23.1378	18.8742	25.2545	28.8745
AT1G11270	1.43112	1.25739	1.50995	1.79969	1.58684	1.86739	1.52174	1.87337	1.69689	1.77364	1.6535	1.61653	1.73684	1.94447	1.98455	1.7989
AT1G11280	11.7903	14.2402	12.4643	10.7976	14.8867	13.8033	14.7934	14.4641	14.1138	13.6215	11.7454	10.9864	11.2382	10.9017	9.18361	9.20619
AT1G11290	1.76411	1.67699	1.87894	2.00611	2.15344	1.98769	1.55865	2.23128	1.88024	2.16234	1.96295	1.84575	2.00931	1.3424	1.5157	1.38781
AT1G11300	0.71199	0.968282	0.68524	0.918244	0.722459	0.837589	0.625849	0.618704	0.792413	0.924132	0.759746	0.550428	0.745062	1.42703	1.26561	0.895994
AT1G11303	0	0.0327232	0.0219516	0	0.0617172	0.0792579	0.0562779	0.0119669	0.0427535	0.10105	0.0383031	0.0221276	0.0606172	0.0869036	0.0264774	0
AT1G11310	11.4655	13.2303	16.393	17.0193	19.8464	21.5997	22.9841	19.4553	17.237	16.3551	18.4376	22.4131	25.3871	30.0953	28.6372	26.6822
AT1G11320	2.32209	2.47565	2.67257	1.88647	2.72729	2.81941	2.75762	3.11176	2.20631	2.31625	2.45641	2.31152	2.15024	2.17703	2.22865	2.32724
AT1G11330	0.771987	0.51917	0.975165	1.45949	3.60336	5.42807	5.06262	4.57564	4.48813	4.78959	4.38555	4.73938	6.33775	9.90416	7.87646	7.05723
AT1G11340	0.0551282	0.385573	0.0497409	0.0387808	0.0559389	0.119729	0.0510089	0.173544	0.16792	0.0572433	0.0231446	0.0200559	0.0659302	0.0393836	0.0359977	0.0594646
AT1G11350	1.11848	1.6849	1.14037	1.33758	1.5435	1.31174	1.5627	1.55143	1.53309	0.975568	1.4322	1.39366	1.2819	1.62472	1.37549	1.37536
AT1G11360	17.4475	18.2728	20.9254	18.9902	18.1997	19.0102	18.8555	23.1224	22.3631	20.0037	20.9375	20.7555	18.4985	21.2395	21.6887	23.3511
AT1G11362	0	0	0	0	0	0	0	0	0	0	0	0	0	0	0.0584007	0.3473
AT1G11370	0	0.0107959	0.0108632	0	0	0.0130742	0	0	0	0	0	0	0.0239982	0	0.0393089	0
AT1G11380	5.24065	6.52767	6.01644	6.12046	6.82819	6.02305	5.83019	9.30796	8.3852	5.90754	6.16397	5.89776	7.35682	7.69665	9.23199	9.5901
AT1G11390	18.7213	18.0718	17.5921	16.2383	16.5494	17.3736	17.2672	16.5496	17.6105	17.27	17.0806	16.2237	14.8979	12.6097	13.4487	14.4629
AT1G11400	5.06696	5.83454	5.16683	5.43815	6.94823	6.97035	7.41389	5.07112	5.31803	5.2956	5.04132	6.02798	5.11556	6.20319	6.1364	6.0346
AT1G11410	0.193559	0.42426	0.310478	0.126076	0.294608	0.221866	0.278594	0.317356	0.188968	0.245649	0.112864	0.254286	0.192905	0.17925	0.24576	0.197185
AT1G11420	6.96959	6.51396	8.15125	7.1523	5.93803	5.62993	5.11309	5.49728	6.8376	7.41429	6.85897	6.1695	6.93056	4.15847	4.84834	5.02304
AT1G11430	11.9034	9.75524	10.8622	10.3764	8.29414	8.66636	8.27836	9.73298	9.23647	9.43061	9.89753	9.82451	10.0914	8.55903	7.9704	7.27447
AT1G11440	3.5589	3.327	1.89023	2.24907	3.35512	4.44025	5.18468	4.51911	3.75539	2.54226	3.04657	3.12208	3.59719	7.75367	5.16422	5.39072
AT1G11450	0.283412	0	0.541517	0.820939	0.0338329	0.0362072	0.0154256	0.0328008	0.019531	0	0	0.121302	0.215994	0.0793999	0.145147	0.0179827
AT1G11460	0	0	0	0	0	0	0	0	0	0	0	0	0	0	0	0
AT1G11470	0	0	0	0	0	0	0	0.0404184	0	0.0426623	0	0	0	0	0	0
AT1G11475	6.86575	5.07851	5.92366	4.30944	6.07535	5.47247	4.32071	6.39032	5.25397	5.5449	6.13858	5.78192	4.99943	3.33048	3.64796	2.91744
AT1G11480	40.6957	41.0363	39.4843	42.83	49.7603	51.4744	52.1253	44.8148	44.991	42.5291	41.7236	39.8484	43.5214	53.9758	48.3946	44.5467
AT1G11490	1.27417	1.31178	1.76706	1.16191	1.53233	1.74235	1.17896	1.71771	1.43744	1.00454	1.06492	0.901342	1.29338	1.37664	1.28396	1.67981
AT1G11500	0.0756721	0.0339269	0.102416	0.443606	0.307139	0.12326	0.140035	0.148885	0	0.117863	0.079424	0.412947	0.301665	0.225251	0.0823542	0
AT1G11510	0.0320995	0	0	0	0	0	0	0	0.0376056	0	0	0	0	0	0	0
AT1G11520	0.196671	0.352702	0.118301	0.0768617	0.332604	0.0711891	0.424608	0.128983	0.230406	0.272288	0.137614	0.0596247	0.196006	0.156113	0.0713457	0
AT1G11530	0.46251	0.542332	0.67412	0.500554	0.758118	0.54088	0.526708	1.39998	1.9173	1.47771	1.94177	1.35905	1.45375	4.23612	2.78779	2.68634
AT1G11540	5.31136	7.12544	8.5816	5.02043	7.62463	6.03594	5.48593	5.63009	5.40242	6.75497	5.14255	6.45971	5.25237	6.3976	5.75797	5.79577
AT1G11545	79.7144	75.599	81.5255	69.5148	31.9153	30.6508	28.3844	32.0869	36.6565	41.4394	43.5804	43.3743	33.8501	17.6792	29.4735	33.8387
AT1G11560	0.0324762	0.0582416	0.0879076	0.0380765	0.0329538	0.0705327	0.0300495	0.0319485	0	0	0.0340864	0.0295374	0	0	0	0.105092
AT1G11570	0.965585	0.685443	1.05273	0.943412	0.857311	0.480582	0.707302	0.435368	0.895545	0.626644	0.33782	1.13435	1.36329	0.431134	0.612996	0.607564
AT1G11572	0	0	0.0564748	0	0	0.0679689	0.0579145	0	0	0.0649928	0.0656948	0	0	0.372628	0	0.0675149
AT1G11580	120.99	131.091	125.454	101.146	245.006	256.311	218.266	154.919	160.289	175.489	133.984	169.636	165.627	307.174	199.729	189.223
AT1G11590	0.0369343	0.149032	0.0166625	0.108259	0.0562162	0.080215	0.102523	0.163504	0.0649047	0.287635	0.0387656	0.0335922	0.0920237	0.0439765	0.160783	0.0199198
AT1G11591	5.31099	5.11358	5.499	7.70698	5.47743	5.67273	6.08225	5.09621	5.202	5.28874	4.43204	5.10756	6.20413	6.42729	4.87981	6.62093
AT1G11593	0	0	0	0	0	0	0	0	0	0	0	0	0	0	0	0
AT1G11600	0	0	0	0	0	0	0	0	0	0	0	0	0	0	0	0
AT1G11608	0	0	0	0	0	0	0	0	0.0366048	0	0	0	0	0	0	0
AT1G11610	0	0	0	0	0	0	0	0	0	0	0	0	0	0.0186239	0	0.0337438
AT1G11620	0	0	0.0640255	0	0	0	0.0328288	0.139614	0.0415659	0.0736823	0	0.0322694	0	0.0422448	0	0
AT1G11630	7.37767	6.57484	7.35097	6.92523	7.44023	7.96237	7.72681	6.85705	7.66221	7.04975	7.6247	7.96564	7.84893	7.08676	6.52676	5.7366
AT1G11650	61.4881	62.1335	58.5218	59.7205	56.8861	54.2581	53.3397	57.7979	56.6394	57.3894	62.3336	61.4891	60.8574	54.4536	57.2331	56.6537
AT1G11655	6.0595	3.6223	6.18529	5.38214	5.52754	6.04837	5.77662	2.16765	1.79265	2.09733	1.41332	3.34011	3.17201	1.31179	1.1324	2.31076
AT1G11660	24.7019	25.7861	24.8442	26.2065	23.9498	22.9039	23.6451	23.5827	22.5562	22.4618	21.0138	21.2687	22.2859	18.7842	20.2113	21.5653
AT1G11670	40.8503	50.3925	47.1596	50.4148	55.8855	52.7815	49.3412	60.3967	55.7283	46.4889	50.9702	47.3903	52.4135	65.8725	68.5084	68.0528
AT1G11680	125.736	134.98	120.412	124.28	100.29	90.0357	90.7932	115.993	120.2	119.214	115.439	108.303	101.166	87.16	98.7013	103.558
AT1G11684	0.325581	0.291942	0.391685	1.01793	0.440491	0	0.100417	0.64058	0.254286	0.450763	0	0	0	0.387658	0.354331	0.117064
AT1G11690	0.67698	0.840511	0.986716	1.22111	0.158524	0.113099	0.0963684	0.307375	0	0.32444	0.218629	0.142089	0.0518994	0.186013	0.170022	0.561717
AT1G11700	2.47513	2.75206	4.13897	4.14012	1.77482	1.39765	1.46572	0.811638	0.618603	0.582555	0.381019	0.450232	0.394683	0.550118	0.861983	1.10353
AT1G11710	4.01205	2.53403	2.86692	1.92276	2.60012	2.48048	3.04839	2.78008	3.12206	3.31454	2.84317	3.15625	2.17436	1.84804	1.62542	1.6742
AT1G11720	3.69089	3.54202	2.89931	3.3995	4.87356	4.91923	4.12842	3.23493	3.42883	3.67664	3.30104	3.33208	3.37925	3.63104	2.99961	3.15701
AT1G11730	0.255777	0.207507	0.26375	0.171362	0.148307	0.264525	0.180316	0.299548	0.171229	0.430003	0.332377	0.232632	0.327744	0.130519	0.291618	0.0788275
AT1G11740	1.33671	1.18945	1.54673	2.00986	0.331325	0.487543	0.443746	0.471789	0.334717	0.529768	0.51407	0.556832	0.416945	0.218689	0.63298	0.594351
AT1G11750	8.56499	8.38878	7.68434	8.77491	9.5093	9.51103	9.28314	8.09259	7.80436	8.19015	7.19511	7.62858	7.02496	6.39539	6.51263	6.7159
AT1G11755	3.28222	3.03654	3.71359	3.3392	4.44065	3.69622	3.74398	3.05804	3.23488	3.89503	3.71837	2.63773	3.61728	2.7501	3.17516	2.88477
AT1G11760	6.60041	6.74121	6.19575	7.00986	6.4572	7.68173	7.01097	7.83255	6.79636	7.96006	6.43061	5.1417	7.46304	7.33026	6.12025	5.97024
AT1G11765	0	0	0	0	0	0	0	0	0	0	0	0	0	0	0	0
AT1G11770	0.0218523	0.0391891	0	0.0512411	0	0.0474594	0	0.0214972	0.076802	0.0226907	0.0229357	0.0596247	0	0	0	0.0235712
AT1G11780	8.46265	6.95112	6.97993	6.60834	5.73566	5.68219	6.76933	6.54572	6.26265	7.44576	6.71253	6.65398	6.69573	5.44192	5.25529	5.88812
AT1G11785	0	0	0.0278106	0	0	0.0669415	0.0285195	0	0	0	0	0	0	0	0	0.0332472
AT1G11790	7.6688	6.88501	7.05691	8.51096	8.56456	8.35869	7.07814	7.18806	7.25436	6.59793	7.95904	8.31784	8.53534	8.51847	8.82289	8.2823
AT1G11800	3.69604	2.30838	4.28056	2.67334	2.23904	2.09665	2.41602	3.21993	3.10212	3.47507	3.3196	3.42849	3.09712	2.38648	2.48149	2.24132
AT1G11810	0	0	0	0.0696707	0	0	0	0	0.0348083	0	0	0	0	0	0	0.0320489
AT1G11820	13.8733	12.116	14.1344	11.1657	9.19424	8.6468	8.83857	10.5913	11.1062	12.815	12.4073	13.0911	10.6003	8.156	8.71302	7.79405
AT1G11840	49.9755	47.868	52.1755	54.1447	47.9382	49.5344	49.2669	45.8514	45.9881	43.9413	47.2978	49.6447	47.1388	49.8442	55.0492	53.8619
AT1G11850	0	0	0	0	0	0	0	0	0	0	0	0	0	0	0	0
AT1G11860	75.7391	75.5975	76.4937	76.9955	68.1877	67.626	62.491	69.5344	70.2546	69.2436	67.7391	66.4258	65.0095	55.3366	57.3935	63.623
AT1G11870	6.64558	6.53461	6.15706	5.54749	5.21128	4.76368	5.07101	6.12826	5.43176	6.72773	6.05172	5.2441	5.55679	4.7561	5.31757	5.30892
AT1G11880	3.87863	4.00714	3.96875	3.67422	4.12104	3.72352	3.22472	4.18886	3.3421	3.93988	3.33344	3.34871	3.52938	3.58074	3.94583	3.2439
AT1G11890	27.342	28.0385	25.8016	27.1043	23.3405	22.7924	20.5201	25.1283	24.4928	23.6963	25.0953	23.9073	23.5987	18.9594	18.3531	19.6499
AT1G11900	2.59447	1.83898	1.91734	2.11482	2.43204	2.71004	2.33202	2.38216	2.95267	2.02692	2.43783	1.97765	2.43795	2.41248	1.88238	2.26549
AT1G11905	13.0978	15.9616	11.9369	13.9136	14.2493	14.0083	16.247	16.5386	16.9923	14.1252	14.8313	14.3911	13.2945	13.7373	14.9719	15.4082
AT1G11910	66.5948	65.3842	80.697	93.5979	95.7526	92.5562	103.054	69.8062	69.5309	73.9975	69.1456	77.0083	82.2178	119.822	114.271	110.586
AT1G11915	1.02949	0.833066	0.928889	1.5603	0.713407	0.545337	0.5576	0.370523	0.470667	0.44324	0.342609	0.662286	0.550544	0.328869	0.51921	0.568779
AT1G11920	0.56364	0.285664	0.619116	0.488444	1.74065	2.28859	2.74367	1.66344	1.06226	1.29776	1.20889	1.60477	2.66213	1.40057	1.62687	2.1147
AT1G11925	0	0.0864207	0	0	0.586774	0.837269	1.20389	0.0948122	0.0564552	0	0.202314	0.525943	0.144079	1.2623	0.629333	0.363858
AT1G11930	7.91041	7.59857	9.40914	9.67104	11.0773	10.5284	10.9529	9.57484	9.28932	10.5747	9.52533	10.6125	10.0746	13.7589	12.4737	10.8431
AT1G11940	5.40822	4.7832	4.77305	5.76911	6.14747	6.7233	6.11157	5.05868	5.85119	5.44693	5.3972	6.07462	4.74197	4.75037	5.45158	4.84542
AT1G11950	2.68599	2.51451	2.35492	2.21828	2.94832	2.78834	2.8995	3.31539	3.75034	3.14863	3.60817	3.02678	3.40085	2.23265	2.73932	2.54194
AT1G11960	2.91381	2.78332	2.8787	2.97023	3.81645	4.30023	3.84811	9.17776	7.38436	5.34193	6.3162	6.20462	6.97984	4.32385	4.96838	4.57927
AT1G11970	0.129147	0.115804	0	0	0	0	0	0.381145	0	0.268204	0.13555	0.234921	0.514842	0.153771	0	0
AT1G11980	0	0	0	0	0	0	0	0	0	0	0.514748	0.148684	0.162925	0	0.355826	0
AT1G11990	0.0126532	0.0453836	0	0	0	0	0.0234154	0.0497903	0.0296473	0.0525546	0	0	0.0252209	0	0	0
AT1G12000	121.212	115.556	108.778	109.622	88.0507	84.6217	75.0612	97.1652	92.7321	98.2795	102.491	95.3451	90.6865	63.1405	72.994	73.9448
AT1G12010	0.66578	0.404414	0.910766	1.46046	0.174341	0.256541	0.457055	0.697217	0.981269	0.825128	0.766415	1.83614	3.63871	6.54635	4.32405	3.89191
AT1G12020	4.78322	3.62185	4.33178	3.19867	2.85821	2.44318	2.44239	2.87558	2.92638	3.64227	2.99363	2.80359	2.40118	1.53982	1.52312	1.98735
AT1G12030	0.145811	0.130746	0.0375892	0	0	0.090479	0.057821	0.0204917	0.0976129	0.216293	0	0.0947263	0.0415195	0.124009	0.158687	0.0898747
AT1G12040	74.5212	56.3736	91.4624	77.3412	97.0277	96.9394	96.3127	68.9887	58.7539	57.0855	67.6794	75.0743	78.3029	58.0672	66.6808	93.542
AT1G12050	13.1196	12.1749	14.086	13.4952	15.9432	17.2563	15.6652	15.325	14.5845	15.0038	13.3126	14.2091	14.1444	15.3017	15.1659	14.5735
AT1G12060	1.46495	1.55557	1.70442	2.80235	1.01707	1.67454	1.39116	0.872272	1.2646	1.28097	0.809255	1.71808	0.73	0.688527	0.923022	0.706924
AT1G12064	1.03663	0.406669	0.759955	1.13943	0.0657422	0.0703558	0.119896	0.318683	0	0.0672752	0.476013	0.17678	0.516564	0	0.0705106	0.0698858
AT1G12070	0.66484	0.678377	1.09631	0.913881	0.348939	0.497902	0.509099	0.405953	0.590876	0.571322	0.384995	0.604679	0.205632	0.464043	0.274449	0.148373
AT1G12080	202.612	219.337	222.515	273.927	73.3679	74.408	79.365	107.123	114.982	106.312	130.811	115.247	109.806	63.0702	110.56	146.067
AT1G12090	508.638	651.149	605.703	579.572	385.862	349.021	327.866	392.828	373.232	331.414	395.888	343.056	328.923	280.574	425.044	468.214
AT1G12100	1.57891	0.707891	1.36982	0.498396	1.72537	1.51673	0.730466	0.716887	1.06716	0.378344	0.76486	1.10464	0.968355	0.723062	0.19827	0.720547
AT1G12110	20.3763	18.866	24.4362	23.5269	39.5921	33.1663	46.5489	11.6285	10.6763	13.891	8.31131	12.2557	12.874	9.30211	8.71423	9.22872
AT1G12120	21.1834	23.4954	19.6245	23.4154	25.3849	24.9776	27.5359	24.1958	27.0858	23.1863	22.6624	20.6804	22.858	30.0222	27.4842	27.7522
AT1G12130	0.180129	0.102784	0.132976	0.172793	0.249242	0.408991	0.333339	0.273857	0.0959214	0.289062	0.326558	0.312765	0.4896	0.370454	0.338606	0.247288
AT1G12140	7.85179	6.78874	8.41482	10.1662	20.4228	21.3477	24.5562	9.55453	9.40427	8.55401	11.5695	15.2936	16.6534	20.8991	19.1533	19.5264
AT1G12150	2.50139	2.70136	2.76764	3.36087	3.72388	4.16366	3.73357	2.2452	2.33153	2.12338	1.47559	2.35807	1.47392	1.7609	2.0268	3.48593
AT1G12160	13.7883	14.9831	14.7453	13.9349	17.7175	17.3838	16.4031	19.8865	19.3802	18.4426	16.1889	16.5943	17.0024	18.7825	17.2585	17.3757
AT1G12170	0	0	0	0	0	0	0	0	0	0	0	0	0	0	0	0
AT1G12180	0	0	0	0	0	0	0.0463765	0	0.117439	0	0	0.0455863	0	0.0596783	0.163643	0
AT1G12190	0	0	0	0	0	0	0	0	0	0	0	0	0	0	0	0
AT1G12200	0.965676	0.577269	1.00332	2.72757	2.65754	2.95526	2.92424	2.63405	2.93115	2.41566	4.33065	8.66316	10.2074	15.2784	14.4267	11.1739
AT1G12210	1.89481	2.20593	2.47473	2.31974	2.1245	1.94392	1.81134	2.28625	2.40379	2.1523	2.77986	2.40888	2.48309	1.76997	1.86844	1.68251
AT1G12211	0	0.0321677	0	0	0.157741	0	0	0.152929	0	0	0	0	0	0.284761	0	0
AT1G12220	1.50432	1.75451	1.84139	1.35671	1.72925	1.72495	1.54765	1.96627	1.60214	1.64942	2.05368	1.9901	2.317	2.73055	2.39277	2.26944
AT1G12230	38.0306	38.3331	37.9737	43.8695	35.465	35.2351	35.5479	41.5873	43.4835	43.3632	46.2623	42.616	43.2916	41.3468	42.7648	45.4375
AT1G12240	90.995	86.7273	76.275	72.7167	63.0706	60.6296	58.459	58.4492	62.5145	62.406	65.5728	62.67	53.3444	45.9934	58.5145	56.0278
AT1G12244	1.8635	2.4441	2.08292	1.92397	2.73757	2.53705	2.4191	2.73615	1.69439	2.19492	2.56894	2.09962	2.10668	1.55648	2.27021	1.62007
AT1G12250	0.39084	0.396171	0.398643	0.318774	1.12079	0.904195	1.06918	1.06988	1.29401	0.846959	1.03446	1.06642	1.08388	1.94237	2.16375	1.24642
AT1G12260	2.35986	2.44072	2.06165	2.45938	1.97646	1.69484	1.87159	1.40028	1.68219	1.69842	1.58572	1.66936	2.11545	1.85834	1.27733	1.83167
AT1G12270	53.0719	51.4931	49.5453	40.6064	38.7597	35.3311	33.4689	46.0315	44.8176	48.6915	44.8734	42.8452	39.9308	28.1476	28.324	28.7241
AT1G12280	1.10803	0.673406	1.35522	1.18363	1.4866	0.909103	1.56064	1.07791	1.45675	1.39343	1.29219	1.61242	1.37422	1.70042	1.70162	1.28815
AT1G12290	0.803544	0.631387	0.814713	0.611886	0.630433	0.854589	0.904466	0.88013	0.669641	0.860179	0.739049	0.708229	0.883388	1.15402	0.694191	0.714846
AT1G12300	3.27853	3.16511	2.91496	2.35684	3.29032	3.04046	3.23284	3.36651	3.68671	3.32977	2.98897	3.00362	2.85007	2.35073	2.57836	2.20704
AT1G12320	0.250029	0.336295	0.469991	0.403074	0.105711	0.429891	0.433774	0.245966	0.207483	0.270439	0.153082	0.521135	0.228419	0.607807	0.36281	0.415782
AT1G12310	67.7593	73.0201	68.2796	66.6869	55.0045	53.8882	49.0232	57.9553	58.7687	57.076	60.136	62.6085	54.8546	45.431	51.8999	57.0175
AT1G12330	0.432338	0.41749	0.630143	0.526387	0.185602	0.198627	0.492347	0.376238	0.350652	0.207196	0.191981	0.468834	0.23201	0.197989	0.488611	0.466345
AT1G12340	0.0846866	0	0.0764108	0	0	0	0	0.0833104	0	0	0	0	0.168801	0	0	0.045674
AT1G12350	5.28819	4.8386	4.95226	5.44091	5.11565	6.34523	6.20547	4.71692	6.39397	5.02682	5.37239	4.7676	5.60836	6.13126	4.94977	5.10547
AT1G12360	11.5412	12.5669	11.4951	12.7155	14.6195	15.4359	16.2765	14.9055	13.9407	11.8696	13.5671	14.0815	14.5649	18.2622	17.3071	17.8746
AT1G12370	7.17646	7.75095	7.9185	6.74496	8.04147	6.86869	7.0476	7.44965	7.32429	7.7261	6.42323	6.80737	6.6988	5.32957	5.76579	6.26876
AT1G12380	3.83143	3.29242	3.42377	2.96596	3.50149	4.10726	3.12472	3.40675	3.39526	3.13684	3.32538	2.71407	2.70476	2.33947	2.21852	2.19887
AT1G12390	11.8434	13.403	12.1161	12.9049	14.5193	13.9844	14.6044	12.7554	12.018	12.1835	14.0479	12.2733	12.0008	13.0793	13.7756	15.2682
AT1G12400	6.42792	7.41059	7.42498	7.57778	7.45422	8.43756	8.33319	7.43528	6.82712	7.70138	6.45007	6.13536	7.28616	7.86377	6.84178	6.78115
AT1G12410	11.0921	10.8205	9.47399	10.2488	12.0504	12.064	12.0195	12.4022	11.7912	11.8793	9.4672	11.3712	10.4646	11.3825	10.8019	11.8707
AT1G12411	0	0	0	0	0	0	0	0	0	0	0	0	0	0	0	0
AT1G12420	11.0381	11.4986	8.66599	9.56482	8.30443	8.60418	9.23659	6.32037	7.83218	8.6334	6.27826	5.00185	5.51987	5.22915	5.98512	6.157
AT1G12430	2.52496	2.45561	2.43652	2.25382	3.97086	4.23295	4.05852	3.05426	3.02957	3.16046	2.85832	2.99722	3.45154	2.8974	2.77283	2.98689
AT1G12440	16.727	15.3061	19.7882	23.3278	15.1475	14.1871	17.0228	14.4536	12.9471	14.1886	15.1511	15.8562	14.8775	13.286	15.8965	14.0692
AT1G12450	3.98564	5.2361	4.80044	4.86855	4.64618	5.57615	5.04288	6.21868	6.03752	5.23575	5.25338	5.2773	6.42937	7.39426	6.47611	7.39853
AT1G12460	4.37663	3.6203	3.97855	3.54063	3.91917	3.49319	4.06984	3.15378	3.81989	4.13553	3.50264	3.07501	2.93333	3.25694	3.32226	2.95056
AT1G12470	9.55984	9.13786	9.87258	10.6589	8.9017	8.75646	9.15685	8.13362	8.99634	8.55399	9.13829	9.41616	10.0665	8.94295	9.63237	8.92481
AT1G12480	0.190576	0.187975	0.0343905	0.0446879	0.116027	0.186254	0.158702	0.206227	0.334899	0.217676	0.0600075	0.0346662	0.0949659	0.136148	0.0829618	0.12334
AT1G12490	0	0.0319606	0.03216	0	0	0	0.0329798	0	0	0.0370106	0	0	0	0	0	0.0768937
AT1G12500	41.0992	37.1645	36.8565	28.9708	26.8556	24.9669	26.1678	30.1574	31.5265	30.8094	34.5663	29.6197	25.7229	13.7452	17.6687	20.469
AT1G12520	23.8472	19.8729	24.8679	23.9619	27.9048	29.3121	29.8398	24.1186	25.3223	27.1014	27.6497	28.8145	30.401	36.7069	32.4689	30.2984
AT1G12530	7.2368	7.19405	7.98467	7.79934	7.30231	7.68342	8.07629	6.26649	7.39181	7.55631	6.13573	7.0403	8.05612	6.52847	8.55592	8.08872
AT1G12540	0	0	0	0	0	0	0	0	0	0	0	0	0	0	0	0.0316844
AT1G12550	2.58122	1.7359	2.11937	1.84606	2.40964	2.21436	2.93766	1.11728	1.02815	1.17931	1.73389	2.62936	1.67212	2.18209	2.41587	2.56152
AT1G12560	63.3393	58.882	73.0657	85.1142	106.563	103.186	114.815	64.6776	57.7212	55.3067	58.5133	72.3285	72.9828	74.9437	88.1011	112.766
AT1G12570	0.0364937	0.0545386	0.0878064	0	0.0617172	0.039629	0.0112556	0.0359006	0.0570047	0.0631563	0.0638384	0.0774465	0.0242469	0	0.0132387	0
AT1G12580	13.2582	16.5536	11.8265	13.9974	13.1726	13.442	13.4536	13.3024	12.4995	10.622	10.4202	11.5556	11.3598	13.0628	11.4611	12.7422
AT1G12600	1.48704	1.0546	0.890415	1.18873	1.22084	1.3212	1.41345	1.06391	1.39369	1.44583	0.922271	0.922143	1.05088	0.676035	0.632627	0.743677
AT1G12610	0	0	0	0	0.0692755	0	0	0	0.0399912	0	0	0	0	0	0	0
AT1G12615	0	0	0	0	0	0	0	0	0	0.0827789	0	0	0	0	0	0
AT1G12620	3.90833	3.27971	4.21837	3.45834	3.59167	3.87575	3.0295	2.93077	3.12737	3.76731	3.79252	3.27298	3.01321	3.49453	3.11385	2.95899
AT1G12630	0.0855278	0.115037	0.115755	0	0	0	0	0.168276	0	0	0	0.0777885	0	0	0	0
AT1G12640	21.952	24.9851	23.2255	26.7401	25.3565	25.2148	27.4734	23.3647	22.1941	22.4575	23.907	23.3714	23.2443	24.6455	26.0726	26.573
AT1G12650	13.8234	11.7371	9.80777	9.26126	10.8525	10.6653	9.508	10.1776	11.67	12.0855	10.7303	9.37777	9.42251	8.15673	7.13216	7.61563
AT1G12660	0	0	0	0	0	0	0	0	0	0	0	0	0	0	0	0
AT1G12663	0	0	0.190334	0.329766	0	0	0	0.0691733	0	0.0730137	0.147605	0	0	0	0.0765251	0.075847
AT1G12665	0	0	0	0	0	0	0	0	0	0	0	0	0	0	0	0
AT1G12672	0	0	0	0.0580886	0	0	0	0	0	0	0.0520014	0	0	0	0	0
AT1G12680	6.43639	7.29881	7.44751	7.80098	7.66788	8.70257	8.73748	8.47989	7.64759	7.32436	7.81144	6.93534	7.63376	9.2426	8.54753	8.94039
AT1G12700	2.35597	2.11255	2.27319	1.90004	2.66698	2.42528	2.00351	2.2373	2.88773	2.33323	1.9868	2.11801	1.79154	1.76742	1.82297	2.01247
AT1G12710	8.7886	9.2865	9.75397	10.3283	8.66663	8.08747	10.518	7.87456	8.14506	6.8122	7.40546	6.69863	8.42992	8.45004	10.6199	9.90272
AT1G12730	1.32171	1.66725	1.96064	1.73349	1.70485	1.60555	1.30586	1.84016	1.32535	1.61667	1.64588	1.67073	1.69679	1.77377	1.64565	1.3411
AT1G12740	46.4435	37.9326	38.2348	30.6412	39.9477	37.7661	42.9194	38.2574	37.6803	34.966	30.2053	32.2917	27.9862	22.1057	23.6834	29.4125
AT1G12750	2.58444	2.19651	2.83881	2.83249	3.35217	3.85586	3.94048	3.71417	3.06725	3.59368	2.94845	3.98576	3.89715	4.80312	3.21621	4.1816
AT1G12760	14.2807	14.7956	16.6106	18.727	17.7826	18.8619	17.9676	16.8889	15.8756	14.3289	14.6792	18.0285	17.543	23.232	22.6199	21.6326
AT1G12770	9.57798	8.91343	8.69231	8.00949	9.87443	9.23511	8.56559	10.739	10.7146	10.4377	11.0625	9.61156	9.61508	6.68979	7.11606	6.69209
AT1G12775	2.61634	2.52905	2.32718	3.15453	3.1067	3.10307	2.90158	3.68732	3.80424	3.04427	2.84344	2.98714	2.49654	3.00472	3.00892	2.70205
AT1G12780	5.62435	5.01985	5.11005	5.75275	4.96554	4.37874	5.11957	5.77687	5.02974	5.47428	4.10897	4.74748	4.08371	4.52146	4.09014	4.33542
AT1G12790	1.15747	0.855554	1.11493	0.953619	0.888807	1.59662	1.30255	1.3387	1.44764	1.72161	1.57604	1.45107	1.96417	2.12312	1.78739	1.18103
AT1G12800	6.97875	6.18579	6.13392	5.80747	6.78632	6.85969	6.43873	5.37588	6.57826	6.22616	6.25131	5.26202	5.79597	4.9904	4.67049	4.40197
AT1G12805	1.24535	0.434264	0.749098	0.567816	0	0.30052	0.384097	0.136123	0.0810536	0	0.217849	1.19558	0.068952	0	0	0.223884
AT1G12810	10.2362	8.31392	9.88281	10.0881	12.9457	13.1561	13.4291	8.63475	8.83468	9.29385	9.08282	11.2213	10.2755	12.1879	10.6288	12.0281
AT1G12820	21.5465	22.6454	21.5613	20.7715	20.9034	24.0108	22.4357	21.2414	22.7218	21.0739	19.0112	19.0139	18.7819	21.4214	21.8217	20.7724
AT1G12840	50.1786	48.8552	49.9712	51.9387	43.4915	46.0262	45.5641	43.5885	44.4422	42.3028	47.5527	45.2537	43.451	37.5687	45.9025	47.9587
AT1G12830	0	0	0	0	0	0	0	0	0	0	0	0	0	0	0	0
AT1G12845	7.88862	6.98404	4.54994	4.21472	5.67416	5.15066	5.22029	4.81343	5.96621	5.08066	3.98266	3.85985	3.93098	2.67514	2.17347	4.30842
AT1G12850	41.4006	42.2396	37.3886	36.3665	33.7708	33.2763	31.1407	32.6669	35.9219	36.0929	35.5402	32.7199	32.6841	29.6479	28.6056	32.7311
AT1G12855	0	0	0	0	0	0	0	0	0	0	0	0	0	0	0	0
AT1G12860	0.825045	0.858171	0.952857	0.619084	0.56928	0.680905	0.763395	0.698008	0.792585	0.890966	0.779356	0.735379	0.64136	0.353647	0.287328	0.444971
AT1G12870	0	0	0	0	0	0	0	0	0	0	0	0	0	0	0	0
AT1G12880	0.813463	0.81278	1.11144	0.790242	0.825425	1.21145	1.31181	0.800245	1.17083	0.96534	0.975767	0.887824	0.99602	0.913218	0.935883	1.32871
AT1G12890	0.053588	0.144154	0.0483512	0	0.054376	0.29096	0.297502	0.421737	0.502241	0.834659	0.281225	0.779821	0.640882	0.510443	0.23328	0.231213
AT1G12900	0.576263	0.361707	0.346633	0.720679	0.46779	0.354604	0.159961	0.22676	0.405067	0.319132	0.403223	0.244588	0.478596	0.617524	0.37629	0.310796
AT1G12910	29.2455	27.6186	30.1966	31.5209	39.7084	41.2283	41.9652	39.6992	37.5484	36.1354	36.8172	34.9856	38.9176	45.8337	43.2535	40.174
AT1G12920	109.894	103.301	97.1853	90.4814	92.1511	94.0597	91.7005	97.702	105.262	100.729	101.795	97.2963	90.2368	78.5932	87.734	82.0213
AT1G12930	3.92292	3.48451	3.49674	3.44955	4.13041	3.68738	3.742	4.10815	3.99046	3.98035	3.09913	3.04522	3.58911	3.18299	3.44301	3.40112
AT1G12940	0.0170229	0	0	0	0.138186	0.129398	0.267765	0.0334925	0.0199429	0.053028	0.0357338	0	0.0339307	0	0	0.0367238
AT1G12950	13.1712	11.214	14.3079	14.9532	19.2798	21.5533	21.2971	14.0219	15.186	15.166	11.5658	15.0038	14.1014	13.0118	15.498	18.6804
AT1G12960	0	0	0	0	0	0	0	0	0	0	0	0	0	0	0	0
AT1G12970	6.62707	7.15983	7.87538	8.69846	7.8398	8.31977	8.2556	7.93456	7.72596	7.78764	7.37977	8.01202	7.70008	9.35329	9.00653	9.50208
AT1G12980	0	0	0.0280112	0	0.189009	0.0674243	0.0287252	0	0	0.032236	0	0.0282357	0	0	0	0
AT1G12990	12.0513	15.6877	12.5669	12.6202	9.09663	10.4761	9.84485	11.7944	10.4299	10.5005	10.0767	8.94356	9.19729	7.92247	9.75643	10.908
AT1G13000	10.9478	11.8585	10.1446	10.0631	10.0534	10.3191	10.0689	11.2545	11.2224	10.8449	9.78995	9.93718	9.1323	9.39833	9.32904	10.073
AT1G13020	22.0288	23.314	22.3372	20.1222	20.2492	20.6276	20.514	19.9642	20.3878	20.8234	20.5787	18.666	18.8771	17.6809	17.1107	17.8771
AT1G13030	6.01281	5.49466	5.66381	4.56949	5.41294	5.20603	4.85079	5.81331	5.53569	5.74211	5.32145	6.07519	4.74357	2.62825	3.20306	3.21189
AT1G13040	7.5656	7.53456	7.99486	7.38878	7.45248	7.46092	6.47417	7.83111	7.91966	8.7907	7.26103	7.1683	7.35114	4.41943	4.813	5.41776
AT1G13050	8.09236	5.76737	8.09371	6.08654	6.29409	6.27982	6.25151	7.24739	6.93148	7.51103	7.53205	5.78045	6.63842	5.11308	4.8189	4.81737
AT1G13060	49.82	49.5679	52.0049	50.7872	51.0166	48.4977	47.142	45.2425	45.1054	44.6083	44.7601	44.7789	40.2796	35.8024	39.7079	41.7917
AT1G13080	0.0388412	0.0174141	0.140182	0.956321	0.0394124	0.0843564	0.197664	0.19105	0.182015	0.544474	0.366903	1.05979	1.06452	2.28922	2.40945	1.90629
AT1G13090	0.357913	0.381109	0.444038	1.20644	0.635558	0.485828	0.910715	0.462127	0.524134	0.441328	0.939147	1.83108	1.98416	3.75549	2.67794	3.01615
AT1G13100	0.850835	0.521024	1.19834	1.31385	1.45295	1.44224	1.78573	0.796179	1.38577	0.646447	0.936582	2.62352	2.83342	5.38652	4.22331	4.72311
AT1G13110	2.97571	5.76631	9.33413	5.40889	10.9228	14.4652	12.6026	21.9846	21.4784	17.0254	23.3719	26.4286	28.3627	44.3241	36.4274	37.9572
AT1G13120	8.83247	8.01974	8.68088	8.06037	7.87971	7.87857	7.76043	7.62108	8.36932	9.43145	8.30635	8.20199	7.20298	5.96526	6.14911	6.34481
AT1G13130	0.0699773	0	0.0631389	0.0957185	0	0	0.0107914	0.0114734	0.0273269	0	0.085688	0.604629	0.685784	0.402712	0.495017	0.213865
AT1G13140	0.916784	0.965031	0.809211	0.771108	1.37518	1.23361	0.995807	1.11756	1.26083	1.30377	0.857648	0.906332	0.595882	0.830554	0.845909	1.05339
AT1G13143	0	0	0	0	0	0	0.209337	0	0	0	0	0	0	0	0	0
AT1G13150	0.619245	0.296142	0.484233	0.677628	0.691186	0.874181	0.916758	0.46704	0.77383	0.921638	0.866597	0.901136	0.864013	0.663583	0.673927	0.64569
AT1G13160	31.3232	24.7293	24.0697	18.5614	19.0663	19.0981	17.8168	24.7258	27.0476	26.9849	24.9244	24.6861	22.3519	12.4626	13.4815	13.6446
AT1G13170	25.3172	27.7089	23.7224	22.5204	24.3584	22.8017	23.3647	25.5234	27.212	24.6345	23.927	21.6798	21.7298	20.1929	20.0171	21.1637
AT1G13180	7.12384	7.38714	6.45726	6.52043	6.35274	6.63245	7.26888	7.40578	7.87221	6.84124	6.33027	7.49283	6.62064	6.54373	7.0989	6.67065
AT1G13190	16.9819	17.6681	14.9558	15.8298	16.943	17.1026	17.3795	18.4245	18.6732	17.4084	16.8289	16.6276	16.8705	19.7038	18.0393	18.4637
AT1G13195	5.08331	4.19347	5.10359	5.46143	9.26576	10.1368	10.6213	6.40091	5.41388	4.08832	5.54877	7.34689	6.83467	9.28789	8.56986	8.83289
AT1G13200	0.0592417	0.185923	0.267262	0.312559	0.450847	0.385989	0.630373	0.320535	0.312316	0.276816	0.186537	0.269405	0.236166	0.282149	0.612493	0.543164
AT1G13210	23.8005	30.9165	28.0896	24.3277	30.2497	31.9934	31.439	49.3062	38.7838	29.0637	41.151	44.6672	49.2932	57.2191	48.4592	50.3138
AT1G13220	8.96802	8.01277	7.62246	6.90337	8.02837	7.6796	7.14316	9.75883	9.25045	9.11272	9.3287	8.68039	8.64271	5.73427	6.57337	7.17095
AT1G13230	0.0742936	0.0666177	0.0837918	0.261315	0.0188465	0.0605073	0.0515566	0	0	0	0	0	0.0370212	0	0.0202135	0.120206
AT1G13245	3.23276	3.865	4.15429	4.24965	5.06955	6.27634	6.57157	6.40863	3.3856	3.25506	5.55225	8.99888	8.68918	11.839	8.58232	9.87996
AT1G13250	3.07634	2.79848	3.56016	3.47616	6.42412	4.98676	5.79608	3.46496	4.51811	2.9629	4.67953	3.69007	4.04349	3.07896	3.15391	4.11184
AT1G13260	8.74589	10.7133	9.57805	8.71722	25.3152	22.9615	27.5976	47.6696	31.0404	23.0048	25.0351	38.5998	40.9689	29.9611	34.6817	39.1725
AT1G13270	2.57255	2.60034	2.78538	2.15701	3.06917	2.03168	2.56786	2.73013	2.42932	2.44459	2.61827	2.73681	2.51724	1.29947	1.61195	1.73221
AT1G13280	66.3817	71.557	67.7353	70.1123	89.7409	86.016	82.0698	72.6629	70.5698	65.4848	68.5667	64.1629	55.1397	68.5695	64.0734	69.9949
AT1G13290	0	0	0	0	0	0	0	0	0	0.027405	0	0	0	0.0314246	0	0
AT1G13300	11.3037	13.0914	12.2608	11.8542	22.2012	21.9367	24.0241	8.61356	7.91245	9.19676	4.58437	6.27151	7.61783	7.99353	7.41635	7.96136
AT1G13310	0.0908207	0.260599	0.0819455	0.170371	0.0184312	0.138073	0.0840343	0.125083	0.234079	0.150888	0.0381295	0.115643	0.144822	0.0432549	0.118609	0
AT1G13320	22.4562	21.6837	21.7084	21.1307	20.5993	21.6168	20.3972	20.1002	20.3136	19.7787	20.4981	19.2846	20.0313	18.9345	19.4903	18.6087
AT1G13330	1.32347	0.899826	0.708607	1.04014	1.4905	0.931791	0.98235	1.41642	1.41418	1.0118	1.19064	1.17725	1.26101	1.24679	1.34537	1.33344
AT1G13340	0.130452	0.311929	0.294259	0.331385	0.94865	0.708295	1.20704	0.76999	0.382071	0.699858	1.52893	2.19497	2.21018	4.21964	3.92786	2.81426
AT1G13350	6.99644	6.01349	6.04309	6.65715	7.135	7.38755	7.56343	6.93463	7.88764	7.30137	6.30087	6.84298	7.41954	6.93854	6.27506	6.99689
AT1G13360	11.4654	8.33137	12.5867	15.2935	17.4378	19.1955	22.4865	13.1377	13.5533	14.6464	15.1577	23.1626	22.2599	28.9669	28.1384	25.0415
AT1G13370	0.614986	0.315112	0.118905	0.257513	0.178294	0.0477015	0.0812904	0.259282	0.308775	0.228064	0.0461055	0.15981	0.131337	0.104606	0.0478065	0.142149
AT1G13380	12.281	10.3901	10.5708	9.63931	16.6328	17.1304	15.1669	17.5408	16.7654	17.1273	13.4831	15.0487	14.4159	13.6742	12.0233	12.2493
AT1G13390	10.1647	11.3611	9.9949	10.0502	16.3792	16.6736	16.9559	15.369	14.508	12.6545	12.5846	13.493	12.2349	14.2549	12.893	13.1842
AT1G13400	0	0	0	0	0	0	0	0	0	0	0	0.0223734	0	0	0	0
AT1G13410	2.63027	3.22668	2.97019	2.66762	2.29235	2.61093	2.10525	3.07964	2.66555	3.38466	3.26879	2.96464	2.65355	1.80606	1.87909	1.84503
AT1G13420	63.7593	46.7746	50.765	51.6136	68.3434	55.0604	46.4219	13.5887	13.8143	7.3756	11.8164	16.1891	17.1521	19.6225	26.0325	27.74
AT1G13430	6.89591	6.34615	5.7581	5.74465	3.46796	3.54712	4.25375	0.892611	0.531499	0.78514	0.698385	0.82525	0.422002	0.0720239	0.427907	0.489364
AT1G13440	267.987	256.442	281.21	293.465	213.883	219.853	209.132	212.459	214.671	219.976	220.247	216.434	208.583	182.78	195.508	199.875
AT1G13450	7.69564	8.39721	8.98271	9.88861	12.7849	12.7197	13.6399	12.3948	10.8327	10.6136	9.41048	9.60553	12.2331	16.0044	12.1207	13.2083
AT1G13460	8.46218	8.02814	9.04242	9.00717	8.33752	7.98175	9.03241	7.04614	7.79903	7.22741	8.91206	8.16927	8.5775	10.196	8.69081	9.45493
AT1G13470	0	0	0	0	0	0	0	0	0	0	0.0547678	0	0	0	0	0
AT1G13480	3.64174	8.34513	5.6818	3.82497	11.8557	11.6716	11.3023	12.9868	9.92536	10.7141	6.21125	8.23451	11.1656	10.2982	7.78903	9.00213
AT1G13485	0	0	0	0	0	0	0	0	0	0	0	0	0	0	0	0
AT1G13490	0	0.0433451	0	0.0283377	0.0245252	0	0	0	0	0	0.0507362	0	0.024088	0.143891	0.26304	0.0782128
AT1G13500	0.953874	0.93079	1.11379	0.855219	0.597821	1.21862	1.16814	0.855576	0.65735	0.670024	0.736153	0.612394	0.643086	0.601277	1.25183	1.21048
AT1G13510	2.34523	3.9698	3.47636	3.03022	2.06404	2.59869	2.32498	3.46067	2.9718	2.4849	1.93404	2.50302	2.45655	3.59021	3.09924	4.02687
AT1G13520	0.371869	0.354289	0.167765	0.108999	0.495255	1.41336	1.07526	0.66306	0.435657	1.01361	5.80581	9.19532	11.7669	21.3361	18.5659	10.4041
AT1G13530	5.13234	5.75259	6.17439	4.74901	7.68407	9.56199	8.75275	14.7261	12.6738	10.6846	12.1467	10.8918	16.6739	17.2244	16.2364	14.6271
AT1G13540	0.230791	0.853654	0.468535	0.54118	1.05383	0.783186	1.01434	2.55421	2.16304	1.8273	2.39206	2.49265	3.99645	5.70201	4.11293	4.7922
AT1G13550	0.316396	0.670578	0.674763	0.539573	0.700469	1.40555	0.958104	1.72605	1.65116	0.896004	1.08682	1.1249	1.57663	2.56856	2.12861	2.0477
AT1G13560	16.8172	16.4327	14.0189	14.4341	16.621	15.3238	15.3584	16.462	15.5323	16.6628	15.674	15.0872	14.5927	11.4244	12.4695	11.8427
AT1G13570	9.82506	10.2758	10.5528	12.4085	15.5614	14.1463	16.373	13.2961	14.2152	14.1568	13.0362	13.6109	13.9908	18.5609	17.9189	16.2331
AT1G13580	11.6587	11.6996	11.586	10.4294	10.7506	9.99669	11.1293	10.8442	11.7889	9.81982	11.4148	10.2946	10.0288	9.76464	9.87396	10.7109
AT1G13590	20.2076	18.758	17.2835	15.6013	31.6834	31.9242	34.7037	28.0988	28.3144	31.8438	28.8748	30.8475	30.0701	26.8977	24.5852	24.4008
AT1G13600	1.88795	0.220812	1.25908	1.82856	1.20773	2.36214	1.74688	0.121127	0	0	0.258464	1.41849	0.777171	1.46604	1.16133	1.23958
AT1G13605	0	0	0	0	0	0	0	0	0	0	0	0	0	0	0	0
AT1G13607	0	0	0	0	0	0	0	0	0	0	0	0	0	0	0	0
AT1G13608	0	0	0	0	0	0	0	0	0	0	0	0	0.051691	0	0	0
AT1G13609	0	0.062484	0	0	0	0	0	0.137103	0.0816367	0.144714	0	0	1.04172	0.24891	0.151674	0
AT1G13610	0.35375	0.286992	0.577566	0.928255	0.341859	0.36585	0.483183	0.331431	0.374961	0.68217	0.636497	0.551554	0.940146	1.62462	1.85161	1.48997
AT1G13620	4.90432	4.6489	4.2038	4.31253	3.34132	2.24439	2.81995	4.37662	3.2011	4.11036	3.30909	3.5047	3.00247	1.08446	1.2581	0.566795
AT1G13630	1.72007	1.68517	1.4945	1.33201	1.30364	1.61419	1.18875	1.35788	1.69171	1.42224	1.59362	1.20712	1.55553	0.796458	0.901314	0.870422
AT1G13635	0.116249	0.104238	0.314666	0.369944	0.168512	0.216405	0.122929	0.196045	0.116734	0.103465	0.278886	0.28698	0.314466	0.197734	0.162661	0.143306
AT1G13640	15.9638	16.7691	16.9348	19.4317	19.1	18.439	17.8556	16.9176	19.2578	19.1373	15.717	17.0953	19.5294	18.9269	21.09	18.959
AT1G13650	0	0	0	0	0	0	0	0	0	0	0	0	0	0	0	0
AT1G13670	14.8705	16.953	14.8179	16.3793	7.27684	8.25947	7.526	6.84107	7.565	7.47876	8.63481	8.35777	8.57039	8.76052	8.78444	10.3475
AT1G13680	0	0	0.0137144	0	0	0.0495168	0	0.0149527	0	0	0	0	0.0757417	0	0.0165419	0.0163953
AT1G13690	17.8793	18.4322	19.0736	15.9733	17.1672	15.6142	14.5428	17.0486	15.7197	17.2111	15.344	18.5086	14.8433	11.114	12.8102	13.289
AT1G13700	0.16417	0.231327	0.21161	0.302468	0.0713932	0.254678	0.108502	0.415291	0.302234	0.267879	0.320004	0.383951	0.584339	0.502642	0.561524	0.404762
AT1G13710	0	0	0	0	0	0	0	0	0	0	0	0	0	0	0	0
AT1G13730	50.835	46.1309	40.4726	33.3212	29.7685	30.6312	26.9114	38.4021	42.915	41.1963	38.0433	36.3499	31.6612	18.4146	21.5743	22.3864
AT1G13740	7.39571	6.4381	6.46058	6.90004	7.18597	5.92214	5.48173	5.51937	5.65364	6.31467	4.38565	4.5319	4.63358	6.727	6.8532	5.64982
AT1G13750	6.65493	8.47993	8.09526	8.95554	8.11975	8.6018	9.11184	9.78043	10.7004	10.8969	10.6046	10.7822	11.4926	11.5649	11.0985	12.119
AT1G13755	0	0	0	0	0	0	0	0	0	0	0	0	0	0	0	0
AT1G13760	0	0	0	0	0	0	0	0	0	0	0	0	0	0	0	0
AT1G13770	3.43136	3.737	3.15535	3.23696	3.62856	3.41208	3.15063	3.44026	3.89673	3.74047	2.78736	3.1926	3.60319	3.03681	2.87588	3.26165
AT1G13780	2.9034	3.43101	3.03605	3.90004	5.22884	4.53091	5.24837	5.23956	5.09089	3.85335	3.71334	3.72493	3.98587	4.14381	3.30626	4.3762
AT1G13790	0.24374	0.199552	0.334663	0.273347	0.225818	0.276189	0.117666	0.458709	0.28555	0.308112	0.278071	0.212046	0.211232	0.113562	0.265263	0.080017
AT1G13800	2.06264	2.16945	1.88119	1.64707	2.38711	2.19142	2.00136	2.65431	2.50788	2.46593	2.11809	1.88613	1.98899	1.43372	1.45607	1.44317
AT1G13805	0	0	0	0	0	0	0	0	0	0	0	0	0	0	0	0
AT1G13810	7.97127	7.12395	7.16841	6.24093	6.93299	8.16723	7.86572	7.08622	7.29094	6.65468	7.33806	8.14115	6.46632	4.7298	5.07252	4.31343
AT1G13820	0.810812	0.670017	1.23364	0.876072	1.58094	1.38113	1.64756	1.53271	1.3969	1.18859	1.18474	1.46042	1.12496	1.9876	2.00705	1.13182
AT1G13825	0.0428112	0.038388	0.0386275	0.0501937	0.0434407	0.0464892	0.0792244	0	0	0.0889073	0	0.0778744	0	0.101948	0.279549	0
AT1G13830	3.67512	1.67092	5.37096	7.64674	4.62207	4.97453	4.62182	1.32395	1.51603	1.15559	2.66211	4.26059	3.6627	7.9813	6.64731	7.06299
AT1G13860	6.21475	5.18386	4.97403	4.99884	5.31098	5.19043	5.16769	4.35681	5.04333	4.53438	4.475	4.26276	3.50842	3.4663	3.26941	3.94198
AT1G13870	12.7403	12.2685	11.2828	11.9928	12.9011	12.0735	12.4903	13.5627	12.6577	15.0491	11.3675	12.3012	12.3322	11.4004	10.762	11.4567
AT1G13880	9.76661	10.0293	10.0918	11.1485	14.0804	13.4234	14.793	14.3009	12.3293	11.614	10.3185	12.0197	12.9299	13.2215	13.3652	13.9595
AT1G13890	0	0.0656732	0	0.0286234	0	0	0	0.0240167	0.114405	0.0507001	0.0768716	0	0.0243309	0	0.0531384	0
AT1G13900	17.2364	17.8867	19.7885	20.3686	16.8137	16.4311	16.0606	16.7626	16.7684	14.4063	15.3726	16.4206	16.1668	17.2947	17.8024	18.3799
AT1G13910	0.926489	0.9365	0.653561	0.790005	0.974299	1.04267	0.841673	0.911434	0.967004	0.979527	0.830982	1.05715	1.10803	0.722056	0.604981	0.690472
AT1G13920	0.593297	0.725453	0.519097	0.674528	0.565535	0.761409	0.698682	0.760522	0.821443	0.802744	0.868025	1.01381	1.66637	0.706419	0.52829	0.853288
AT1G13930	44.7483	29.3776	54.1132	71.6444	42.0957	41.6053	42.4947	20.3946	25.9068	18.8448	24.8984	40.1015	43.5809	67.3895	65.0974	72.3168
AT1G13940	6.72308	6.9657	6.32184	6.67774	7.01968	7.76239	7.99924	6.7184	7.03576	7.10979	5.82922	5.88914	6.77098	7.00302	6.33348	6.08626
AT1G13950	17.1537	16.2603	18.6194	20.142	16.0449	16.1064	16.7073	16.4435	17.2857	17.9993	18.5457	20.3405	18.9724	20.67	20.2124	21.6193
AT1G13960	11.1368	11.3036	10.2824	12.1742	17.2515	17.2018	17.8674	15.1948	15.13	13.282	12.0129	13.015	14.4092	19.2581	17.71	18.6318
AT1G13970	7.87974	7.71783	6.74876	7.88831	4.68666	4.69962	4.65499	4.91338	4.71511	4.44349	5.21673	6.19645	5.11056	3.98381	4.27458	5.20435
AT1G13980	17.9329	18.5825	18.004	18.2669	20.1585	20.187	19.7309	19.205	19.9461	18.5235	17.988	17.5622	18.5146	20.7338	20.1157	18.8576
AT1G13990	6.00373	5.45522	7.25883	9.97197	11.717	12.0611	14.7766	11.7533	12.7308	10.4525	11.3425	14.7068	17.0927	22.2078	20.3857	16.9455
AT1G14000	17.558	19.8046	17.8015	17.8845	24.8298	23.5239	24.1852	22.8739	21.3454	19.4416	23.0426	24.5318	24.4664	29.3878	25.622	26.7804
AT1G14010	43.8347	49.22	50.8781	61.8183	42.1654	44.4991	41.8168	47.7904	48.4124	49.4152	46.1532	46.3208	45.4313	41.1946	48.7834	48.7487
AT1G14020	21.0058	19.7904	18.9136	19.1552	16.3413	15.904	14.9416	16.3163	17.4656	19.6306	18.1431	16.8496	16.6316	14.2424	14.6213	16.9936
AT1G14030	2.13688	2.74851	1.73841	1.86876	1.91948	1.94006	1.79893	2.56739	2.83174	2.58261	1.50748	1.95945	1.6758	0.813346	1.27716	1.19027
AT1G14040	4.55516	4.4538	4.69392	5.16331	9.3381	9.2268	9.53382	10.4753	8.52662	6.33566	12.8787	18.8956	20.1525	27.1785	21.1741	18.6476
AT1G14048	0	0.113533	0	0	0	0	0	0	0	0.131472	0.265785	0	0	0.452268	0.413386	0.136574
AT1G14060	52.5089	49.4585	48.2331	39.8669	33.8398	36.7116	33.5499	43.6789	45.1219	46.2397	51.1659	45.765	39.9817	22.8905	26.4378	28.3549
AT1G14080	28.1169	29.8007	28.076	25.4942	33.8027	32.8747	30.2068	27.0814	27.6107	27.5669	22.0612	25.9828	24.1723	26.731	26.8655	26.1833
AT1G14100	0	0	0	0	0	0	0	0	0	0	0	0	0	0	0	0
AT1G14110	0	0	0	0	0	0	0	0	0	0	0	0	0	0	0	0
AT1G14120	0	0	0.185727	0.563123	0.394531	0.124182	0.402085	0.0224997	0.0267946	0.0237489	0.120027	0.561647	0.205147	1.82456	1.74237	2.31902
AT1G14130	2.76203	2.91771	2.79937	3.99246	5.02941	6.06028	5.75895	3.88962	4.94237	3.57518	5.06328	4.78331	4.92091	8.87487	7.906	7.04011
AT1G14140	10.7812	13.2492	11.2226	10.7775	11.4924	10.3025	10.8996	12.1913	12.6571	10.9355	10.7916	11.2093	9.54584	10.864	10.4487	11.0416
AT1G14150	0	0	0	0	0	0	0	0	0	0	0	0.0688918	0	0	0.0412173	0.0408521
AT1G14160	0.0301042	0	0.298786	0.423546	0.0305469	0	0.0278547	0	0	0	0	1.2321	1.1701	1.82805	1.67089	1.59114
AT1G14170	18.4921	20.8319	22.0888	22.4464	26.8284	25.2591	27.7075	19.7832	19.3531	17.8311	18.3067	23.0662	22.2768	26.6987	29.5157	33.464
AT1G14180	5.83226	5.61535	5.13813	4.84106	4.7833	5.34316	3.86826	5.83903	5.90554	5.87738	5.83251	5.02285	5.05812	4.58855	4.47492	4.00844
AT1G14185	0.587032	0.368466	0.335455	0.619435	0.675086	0.679964	0.525062	0.692991	0.848197	0.223503	0.862593	0.747476	0.799565	1.11834	1.29903	1.8363
AT1G14190	1.62699	1.20602	1.54629	2.1619	0.110061	0.212013	0.220795	0.341451	0.279558	0.090102	0.455376	0.355144	0.367538	0.387441	0.495785	0.701988
AT1G14200	1.16524	0.391817	0.722814	1.75041	2.80813	2.88657	3.16711	1.1463	0.682556	2.68456	0.955476	2.58325	2.83066	2.03776	4.47809	3.22079
AT1G14205	1.29147	1.21453	1.08	1.44031	0.926911	0.718315	1.02009	1.45641	1.66061	1.43914	1.3555	1.14596	1.25571	0.487567	0.788457	0.577609
AT1G14210	70.632	82.3579	89.7876	79.4373	64.8777	65.1812	57.2747	78.8697	82.9371	81.9387	87.2704	83.095	82.061	72.7781	88.8358	83.8276
AT1G14220	13.1704	20.1223	12.6333	18.44	7.84979	8.64366	8.40027	15.598	14.9802	13.211	12.1794	9.18751	9.8763	11.8373	13.8812	18.6546
AT1G14230	15.9768	16.3083	16.3503	16.2954	17.5683	17.795	19.8168	17.5923	19.3222	17.8543	16.8245	17.3241	19.0889	20.1578	20.5136	19.8321
AT1G14240	7.78347	8.33299	7.49178	9.60445	7.87281	6.78593	6.81258	8.64302	9.0606	7.64522	10.3254	9.96033	9.16307	12.0227	15.0966	15.8437
AT1G14250	0.0123271	0.0884279	0	0	0	0	0.034218	0.0121268	0.0144416	0	0.0129383	0	0.0491418	0.0146775	0	0.0132968
AT1G14260	0.528672	0.998892	0.528117	0.664112	0.555605	0.594595	0.751223	0.705824	0.796316	0.568561	0.772874	0.996011	0.865597	2.09075	1.2329	0.875752
AT1G14270	0.715676	0.408376	0.631063	0.82002	0.7262	0.812488	1.0535	0.496033	0.609773	0.675576	0.682873	0.695296	0.502522	0.445433	0.53105	0.807061
AT1G14280	4.32162	4.68485	2.98753	3.30228	1.63626	1.23743	1.59152	2.22088	2.19141	2.56743	2.5049	1.99461	1.8428	1.2544	1.73154	2.22642
AT1G14290	32.2463	40.8628	33.3789	35.8364	25.3887	25.8157	24.3055	33.3587	31.8704	25.7288	29.4804	26.7596	24.7635	33.1749	35.8858	39.6423
AT1G14300	13.2164	12.9982	11.8544	10.8852	11.4632	11.7255	10.9294	12.6946	13.3629	14.3553	12.6925	11.3818	13.5605	7.78455	8.93233	8.48289
AT1G14310	2.48063	3.61926	4.00224	3.74641	3.24238	3.99497	3.46236	3.55708	3.57111	3.90736	3.77305	3.65192	3.75027	3.9298	4.32406	4.03631
AT1G14315	0	0	0	0	0	0	0	0	0.0778559	0	0.0348757	0.0302214	0	0.0395637	0	0
AT1G14320	630.572	609.618	585.144	509.157	447.945	430.274	405.178	502.172	498.691	542.898	544.953	483.323	459.183	260.551	304.857	318.468
AT1G14330	14.3579	15.9435	14.4062	17.0947	18.7539	19.0294	18.7004	22.7273	20.2491	16.1349	19.0393	20.3429	19.3918	29.6064	29.6871	25.0861
AT1G14340	2.49888	2.48738	2.25468	3.52113	4.21053	4.0828	4.81523	3.15741	2.73951	3.18988	2.43028	2.73148	3.31296	4.44935	3.54289	3.48676
AT1G14345	4.33474	2.92376	5.5725	5.26214	3.77568	3.29084	2.76854	4.03787	3.19078	4.58071	3.34178	3.52382	2.82908	5.2069	4.67576	4.46882
AT1G14350	2.3374	2.31819	2.35396	2.04843	1.72492	1.93571	1.48552	3.13556	3.48515	2.84384	2.99846	2.97409	2.94128	3.78103	3.37888	3.23434
AT1G14360	31.9289	33.6863	37.4176	58.407	35.714	43.9787	37.6113	39.9881	39.4401	44.6317	38.2546	40.8593	38.8364	37.9055	41.9621	33.4334
AT1G14370	2.47272	2.49275	3.2608	3.34514	8.25472	9.86676	10.1536	10.1332	8.1078	8.62952	9.70556	13.1744	16.3464	27.3861	22.4202	17.5816
AT1G14380	10.3057	11.2935	11.107	11.6253	11.5704	10.9964	11.4975	10.0656	9.83676	9.38677	9.03422	9.84328	9.54553	8.8545	9.19533	9.85342
AT1G14390	12.1698	11.9868	11.4178	10.8276	10.6549	11.0372	10.8992	8.26388	10.2198	10.9872	8.92993	9.1585	7.70116	7.32523	7.60383	8.2625
AT1G14400	42.9399	46.431	44.0467	49.9151	48.91	46.629	48.8823	45.3214	44.8828	44.6564	41.9408	40.8563	44.8523	50.5323	51.5878	50.8613
AT1G14410	5.91924	5.37201	4.80672	5.19446	4.93243	3.81771	4.41474	4.72902	5.10637	5.36407	4.74426	4.97576	4.71938	2.92592	3.82611	3.17307
AT1G14420	0	0	0	0.0417128	0.0180504	0.0579514	0	0	0	0.0184713	0.0373417	0.0161791	0.0531861	0.0847224	0.0193597	0
AT1G14430	1.26969	1.2557	1.65103	1.77323	1.49677	1.31794	0.967492	1.08374	0.874988	0.891858	0.764307	0.764201	0.781567	0.733655	0.93475	0.866045
AT1G14440	0.210321	0.0942954	0.189768	0.0704541	0.091463	0.0326272	0.0278007	0.103452	0.0703994	0.109195	0.0946066	0.245943	0.0299443	0.107324	0.294291	0.178251
AT1G14450	16.5822	14.2112	15.9544	18.3052	15.7627	14.5363	14.4705	13.3749	14.5162	15.2871	15.3972	14.486	12.871	8.70226	12.8862	12.3199
AT1G14453	53.5447	57.6313	65.6278	59.7533	56.7203	61.7329	58.7991	54.5892	49.4199	53.8601	48.7886	53.8864	49.0784	40.6883	41.2787	46.0392
AT1G14455	0.133141	0.179078	0	0	0.135099	0.0722899	0.431174	0.392933	0.233969	0.138249	0.419228	0.121093	0.59711	0.554844	0.941837	0.646264
AT1G14460	8.8627	11.087	8.64357	9.12024	8.4262	8.46525	8.52447	9.43225	10.7834	9.09884	8.70707	8.44746	9.13188	8.15017	8.39314	9.02025
AT1G14470	1.74418	2.18957	1.67865	1.66323	2.21819	1.74251	1.87207	3.01988	2.64275	2.00428	2.36765	2.24204	2.57266	1.30142	1.29078	1.15391
AT1G14480	2.09881	2.46538	1.96946	2.04241	1.9806	1.89168	1.43707	2.64283	2.70471	3.20363	2.2249	2.30976	2.44731	1.54937	1.39333	1.60737
AT1G14490	0.714177	0.512311	0.579947	0.627999	0.289872	0.504097	0.627771	0.562057	0.376507	0.556183	0.599669	0.259821	0.427058	0.680278	0.466345	0.654801
AT1G14500	1.68678	1.27981	1.05365	1.3083	1.23761	1.32446	0.8404	1.12327	1.36808	1.64371	1.55252	1.27452	1.21555	0.679765	0.847261	1.51156
AT1G14510	19.3455	18.3217	18.2207	17.5825	21.3118	21.2668	21.5192	21.0399	19.5106	20.6385	19.9846	20.3084	18.3815	19.6082	18.8893	18.4215
AT1G14520	0.0355777	0.0319019	0.0481514	0.0625692	0.0180504	0	0	0.0699991	0.0833609	0.0184713	0.0373417	0.177971	0.124101	0.0635418	0.0193597	0.0383762
AT1G14530	2.90344	3.4511	3.53357	4.30661	3.2202	3.03557	3.57366	3.34781	3.55969	3.00082	3.13244	3.70928	4.05108	4.50219	3.7624	4.18063
AT1G14540	6.02431	3.77307	14.5433	13.1558	16.4488	17.6281	27.4027	12.8707	8.0813	5.13328	24.6162	33.3142	38.4527	57.4383	48.8467	41.3205
AT1G14550	1.8557	1.21425	3.59761	4.29261	5.52175	4.27535	7.72669	2.46696	1.46893	0.807215	9.44904	14.5058	16.0951	23.5583	15.1468	12.7404
AT1G14560	11.3239	10.1792	9.91154	10.0982	8.94017	9.81289	9.66775	9.8481	9.90838	10.087	10.0329	10.3634	9.11856	8.1873	8.9586	8.92491
AT1G14570	23.683	25.2671	25.0111	26.1777	21.1386	21.3773	22.0517	22.3863	21.755	22.8839	21.2689	22.6641	23.4739	20.8048	21.9993	21.7291
AT1G14580	1.71984	1.9491	2.21989	1.98841	1.92691	1.68602	1.83445	0.845945	0.881495	0.806099	1.07805	1.11884	0.868915	1.1803	1.2868	1.63611
AT1G14590	3.74686	2.26961	3.32676	3.15453	3.07392	2.90008	3.0243	2.41157	2.9186	3.58019	2.71937	2.32021	2.5027	2.23063	2.19069	2.10678
AT1G14600	0.0876563	0.0261999	0.0395452	0.0171287	0.177891	0.0793227	0.054071	0.043116	0.102692	0.121359	0.291341	0.345472	0.42224	1.11327	0.635978	0.535791
AT1G14610	44.8159	40.1094	38.4751	35.7793	43.5095	43.2332	41.7593	40.8621	43.1137	43.4901	40.1616	38.8167	39.5874	26.9009	30.9318	30.2386
AT1G14620	33.6201	30.7273	30.7472	30.7972	32.6842	33.0335	29.3455	33.6547	36.5976	35.2858	32.2082	33.4018	33.2597	27.511	29.6443	26.0736
AT1G14630	0.167181	0.0936923	0.113132	0.0490024	0.127229	0.22693	0.232033	0.0822319	0.146893	0.368889	0.197403	0.209072	0.333231	0.223938	0.363886	0.360662
AT1G14640	0.290964	0.288365	0.303982	0.305229	0.808031	0.698441	0.69431	0.421821	0.538221	0.477042	1.33407	1.79673	1.83145	2.02394	1.29996	1.0737
AT1G14642	0	0	0	0	0.531268	0	0	0	0.408919	0	0.366352	0.317461	0.521799	0.415598	0.379868	0.376502
AT1G14650	28.0403	26.6186	26.9761	25.1589	27.067	26.1389	26.3531	29.9292	27.6533	29.3715	27.6857	24.9475	27.32	25.3278	24.1934	22.4054
AT1G14660	0.821694	1.01961	1.00351	1.00231	1.29699	1.388	1.35931	1.41256	1.44882	1.29276	1.14991	1.23047	1.39795	1.42307	1.40009	1.26235
AT1G14670	184.926	196.146	172.013	169.616	170.03	166.968	158.675	184.973	181.41	171.972	168.46	154.724	155.194	151.766	153.913	155.841
AT1G14680	1.21275	1.28777	0.86387	0.598686	0.841977	1.03969	0.797302	1.507	1.98161	1.0273	1.17239	1.33522	1.4631	1.36798	0.764116	1.17044
AT1G14685	15.1846	17.2606	14.8284	14.8861	17.3754	18.1381	17.3139	18.5	18.0493	16.2887	16.5137	14.7136	15.9481	17.6348	16.9958	17.2358
AT1G14686	0.0309211	0	0.0836982	0.0362532	0.0313758	0.0671552	0.0286106	0.0608372	0.0724501	0.0642148	0.0324542	0.0562461	0	0	0	0
AT1G14687	0	0	0	0	0.0808927	0.129854	0	0.0392125	0.0466975	0.0413895	0.083673	0.10876	0.0794509	0.0949204	0.13014	0.128987
AT1G14688	0.106294	0	0	0.0934676	0.0269642	0	0.0245878	0.0784249	0.0622634	0.027593	0.027891	0	0.0529673	0.126561	0	0
AT1G14690	5.96472	6.58785	6.33157	6.66919	9.90398	10.9107	10.5855	6.92421	7.63558	6.9443	7.30945	8.03593	8.24397	9.0389	7.82211	7.83308
AT1G14700	0.060585	0.0814882	0.0273322	0.0710325	0.015369	0.032895	0	0.0149001	0.0177443	0	0	0.0137757	0.0301901	0.0541024	0	0.0326753
AT1G14710	45.044	45.943	45.2226	42.3172	33.1499	34.5672	32.86	38.6319	39.5559	41.8465	41.5212	37.4833	35.4899	29.6084	29.9596	30.5161
AT1G14720	3.99498	4.82471	4.07545	3.94544	3.96242	4.10371	4.36249	3.75303	4.55376	3.90534	2.87092	3.3225	3.40757	3.7925	2.70266	2.83399
AT1G14730	1.73121	1.1397	1.77953	2.26099	0.689326	1.66578	1.05438	0.474276	1.10394	0.591626	0.782021	0.996555	0.960961	0.469663	0.429285	1.46555
AT1G14740	24.2583	27.0815	29.2459	28.7007	35.5129	40.2115	41.1183	42.4114	40.4024	38.3647	35.0796	43.7994	49.0689	55.7756	50.0478	45.9813
AT1G14750	2.82009	2.67562	2.31223	2.19512	1.48421	1.49942	1.4292	1.74974	2.09745	1.71323	2.73884	2.18177	1.4461	1.30968	1.41358	1.36318
AT1G14755	0	0	0	0	0	0	0	0	0	0	0	0	0	0	0	0
AT1G14760	0	0	0	0	0	0	0	0	0	0	0	0	0	0	0	0
AT1G14770	3.85087	4.20693	3.65662	4.10089	4.09519	3.17737	3.34529	3.871	3.9795	4.12084	3.37111	3.18122	3.72054	2.72303	3.64188	2.86592
AT1G14780	1.98123	1.44408	2.29986	2.28213	1.45781	1.86207	2.03688	1.96044	1.80528	2.2377	1.59304	2.76089	3.45255	2.74526	3.05144	3.06189
AT1G14790	0.359574	0.499756	0.673204	0.463738	0.574657	0.40999	0.548965	0.707462	0.631879	0.606725	0.396272	0.654073	0.636087	0.941892	1.03701	0.513912
AT1G14800	0	0	0.0117034	0.045623	0.0394849	0.0140853	0.0840118	0.114841	0.136763	0.0404057	0	0.0589859	0	0.0463321	0.0141163	0.0839472
AT1G14810	52.6166	44.9187	42.7072	34.1204	40.3505	38.103	35.1991	40.5016	43.1831	46.9605	48.3558	42.0332	36.2903	24.2726	28.5272	27.3618
AT1G14820	6.75706	5.57031	6.98175	6.36763	6.39564	7.45593	5.66391	8.18399	8.1502	8.1291	7.26366	7.73158	6.84284	5.79615	6.46417	6.32852
AT1G14830	57.3244	58.0195	50.9638	51.2463	42.7904	42.8985	42.7854	50.2943	48.5446	46.2684	48.0545	45.4004	42.9461	38.3238	39.9359	42.39
AT1G14840	3.23037	3.18809	3.14383	3.33484	2.58725	3.12181	2.96079	3.75749	3.91539	3.29102	3.35855	2.94729	3.35106	2.00781	2.48747	2.73936
AT1G14850	16.2585	16.1487	15.7875	15.2988	18.4083	16.3938	16.4599	18.4696	18.5185	17.5055	17.4403	15.1078	16.5877	12.6915	13.5358	13.1427
AT1G14860	13.54	12.6155	12.4338	14.1267	23.4028	25.463	31.3318	33.8796	35.9795	25.2221	24.0053	31.2353	34.7303	43.8691	41.5633	45.0085
AT1G14870	36.2877	32.1881	56.4666	54.4907	90.977	92.2387	115.192	81.5837	71.9438	63.766	104.299	161.466	180.074	228.762	199.07	177.344
AT1G14880	0	0	0	0	0.0290139	0	0.0264569	0	0.0334982	0	0	0.026006	0	0	0	0.0308426
AT1G14890	2.23591	2.50612	2.74242	3.44069	7.26721	11.1916	12.6393	5.22399	6.05746	5.98561	7.95701	13.2183	14.5539	22.5457	17.3376	14.3577
AT1G14900	47.6564	55.9918	55.3587	47.878	49.782	48.5144	48.0462	47.5586	51.6009	52.8175	51.5532	46.9147	48.1808	45.6195	47.9974	47.2321
AT1G14910	12.1509	11.9833	11.3109	11.8643	15.5536	14.9722	15.733	13.0237	13.8178	12.897	11.8236	11.603	12.4073	15.1096	13.14	13.0236
AT1G14920	10.0283	11.176	12.3803	10.3392	16.4588	14.6926	15.9804	12.7309	13.259	12.3468	12.0792	10.7857	12.3105	15.1055	12.7674	14.1309
AT1G14930	0	0	0.0415177	0	0	0	0	0	0.107815	0.0477798	0.0482958	0	0	0.164363	0.0500776	0
AT1G14940	0	0.101385	0	0	0	0	0	0	0	0	0	0	0	0	0	0
AT1G14950	0	0	0	0	0	0	0	0	0	0	0	0	0	0	0	0
AT1G14960	25.4111	31.5061	25.9354	37.5632	20.4925	18.8646	17.0537	36.9572	40.4283	33.349	47.5798	42.0504	50.0642	47.4854	66.1927	68.5249
AT1G14970	9.1794	9.09536	9.17189	9.45236	7.70271	9.06402	7.84483	8.81472	9.907	10.2027	9.30112	9.55426	8.87546	6.24736	7.45076	7.04209
AT1G14980	182.292	154.096	193.244	204.649	98.1085	98.6723	84.4466	122.303	118.84	138.076	152.767	143.09	123.716	51.2182	75.6128	75.2596
AT1G14990	7.97192	8.02656	7.92936	6.92225	7.17809	7.26819	6.04197	6.98588	6.63	7.40197	6.82511	7.12682	7.05015	6.67349	5.59638	5.4294
AT1G15000	8.00019	6.82686	7.5237	7.59449	7.74995	7.40144	7.02221	10.5332	10.3069	10.5408	7.02697	8.26547	6.55195	6.41752	5.33971	5.21419
AT1G15010	0.199712	0.089539	0.0450489	0.117075	0.253311	0.271087	0.646761	2.0629	0.818892	1.03687	0.576438	3.1787	2.04013	2.43735	2.28214	1.77722
AT1G15015	0	0	0	0	0.0466356	0	0	0	0	0	0	0	0	0	0	0
AT1G15020	7.48797	7.9247	7.6203	7.51741	8.67162	8.56707	8.02553	9.72602	9.0609	9.11059	7.8018	7.81411	8.11712	8.89396	8.49659	9.3264
AT1G15030	12.2413	12.815	12.5277	10.8702	17.3011	17.4348	17.4363	19.0424	19.0921	16.2018	14.8578	14.534	14.6039	16.1011	14.8809	14.1311
AT1G15040	4.16576	4.39993	3.64337	6.02274	12.681	14.3758	17.0496	93.5767	69.612	31.4467	69.2862	62.2247	83.5175	87.3331	84.2472	114.376
AT1G15050	0.136135	0.292968	0.122832	0.159611	0.331529	0.325229	0.125963	0.455338	0.478461	0.367531	0.257193	0.0495266	0.21708	0.291765	0.23705	0.440531
AT1G15060	7.07641	7.13055	7.70182	7.50597	7.53796	6.97387	7.26481	8.96171	7.84213	7.06569	7.28992	7.21426	8.28643	9.28859	9.15828	7.69819
AT1G15080	0.546976	0.457765	0.493524	0.598545	0.647522	0.257386	0.607325	0.735386	1.00392	0.416505	0.191365	0.348236	0.454272	0.672975	0.377008	0.452334
AT1G15085	1.21837	1.69336	0.824479	0.857081	1.54535	0.92613	1.24006	1.37835	2.49788	3.79534	0.895143	1.38515	3.09634	1.3056	0.729275	1.11707
AT1G15100	82.5237	103.552	103.484	107.196	118.068	108.775	111.244	86.8323	89.2199	70.9112	79.9324	70.6656	79.8807	114.313	104.349	108.542
AT1G15110	14.1159	14.695	15.5426	17.6803	20.6118	18.3694	19.9952	20.9088	19.6296	16.9097	15.6469	15.0618	18.1171	29.7613	25.0169	24.721
AT1G15120	58.1976	56.331	58.1346	64.5316	61.0584	61.1847	62.2364	55.3482	51.8572	51.3775	50.1792	48.4479	50.5706	48.6538	52.3187	54.0963
AT1G15125	1.336	1.93357	0.824779	0.851896	2.73508	3.41062	3.2314	4.86519	3.24018	2.8232	3.59171	4.13564	7.33486	12.1119	6.86175	6.09304
AT1G15130	23.9886	25.903	26.6886	30.3863	33.0778	32.829	34.6324	28.5044	28.0008	26.3248	27.887	28.3287	30.9449	39.6256	36.4839	36.7385
AT1G15140	17.2911	16.5457	16.6328	13.0684	13.9021	13.4423	13.2223	15.6746	14.2511	15.8956	15.3549	14.053	14.2596	11.4637	12.947	12.4084
AT1G15150	0	0.0135285	0.122516	0	0.0306182	0.0655339	0.0139599	0.0148421	0	0.0313322	0.0158353	0.013722	0.0150363	0.0538917	0.0164195	0.016274
AT1G15160	4.40074	4.08812	4.68541	3.88003	4.96558	5.29493	5.34234	5.1258	5.03188	6.67158	5.28406	4.91509	5.99986	4.14993	4.02304	3.85448
AT1G15165	3.18688	2.2919	2.84626	2.50361	2.98752	2.88097	3.27805	2.73724	2.76699	3.17477	2.97135	2.83965	3.0955	2.44621	2.74647	2.21609
AT1G15170	11.3324	11.8912	13.4203	11.3961	22.8146	21.4046	22.5329	19.2277	16.7719	21.0463	18.3317	20.2712	20.7709	28.0269	23.1081	18.677
AT1G15180	0.951062	1.55182	1.37862	1.40754	1.05997	1.15129	0.750161	0.966283	1.22379	1.0685	1.50551	1.17697	1.25862	1.5965	2.2737	2.69081
AT1G15190	1.26926	1.22348	1.28838	0.706863	1.83529	2.17083	1.7029	1.71687	2.52786	2.04283	1.76515	1.87591	1.61283	2.75806	2.24467	2.1221
AT1G15200	26.8993	23.4578	24.9734	19.6817	26.7089	26.2207	25.5727	24.0181	25.2516	27.6942	23.3137	25.1248	23.275	20.2914	20.14	20.005
AT1G15210	103.865	113.777	108.936	98.7602	70.5194	69.395	60.7467	62.9763	66.406	63.1769	70.9474	69.1538	60.3583	43.8173	58.7134	63.5623
AT1G15215	4.26417	3.8928	4.33492	4.29821	4.58139	5.28005	4.89175	4.09997	3.72976	4.60808	3.80729	3.75546	4.44205	4.25015	4.57771	4.41227
AT1G15220	5.35196	4.47754	4.85206	4.23329	4.52122	4.83851	4.57295	4.05581	4.95	4.94573	4.62286	4.19225	3.82814	3.3539	4.37539	4.66808
AT1G15230	14.293	15.7357	17.5965	19.0099	35.2503	32.9157	33.8909	28.3457	32.6884	30.9674	24.399	25.94	26.3478	34.3465	29.7283	29.2893
AT1G15240	10.4392	9.83819	10.7882	11.3585	11.6587	11.5183	12.4334	9.75289	10.2301	11.476	10.329	10.7619	11.131	11.4134	11.0911	10.9378
AT1G15250	19.6207	14.7813	15.2186	13.363	12.9235	12.3768	11.6076	17.9097	15.1001	20.2543	13.4881	14.3318	14.4847	9.69987	10.0731	11.139
AT1G15260	0.475972	0.768231	0.558296	0.725465	0.0482971	0.206746	0.308284	0.468237	0.223047	0.247116	0.249785	0.216451	0.284618	0.0566724	0.259001	0.256706
AT1G15270	29.137	21.2176	28.6883	30.9213	25.9332	23.6373	22.3326	20.559	21.6774	24.3515	20.3049	22.2872	22.4019	20.1511	18.877	20.9526
AT1G15280	15.2726	14.863	14.1924	13.1742	16.2012	15.6016	15.7363	15.7652	15.999	17.071	13.9695	13.8136	14.521	12.976	12.5787	12.1934
AT1G15290	6.86882	6.98931	6.37478	6.06876	6.69464	7.39802	6.83581	5.87403	7.00625	6.0642	5.75671	5.60936	5.73186	5.45603	4.8394	4.67042
AT1G15310	3.1553	1.94103	4.02767	3.64205	3.68567	3.25373	3.66638	2.39419	3.05179	3.50494	3.76101	3.72626	3.2787	3.81515	3.66019	3.33753
AT1G15320	0.489892	0.362881	0.153746	0.424535	0.324193	0.254426	0.236497	0.272396	0.274486	0.110584	0.15649	0.135606	0.127366	0.0507216	0.0231805	0.0689253
AT1G15330	0.116349	0.0521638	0.0787341	0.204618	0.383694	0.505378	0.376792	3.7485	4.83887	1.41955	1.19064	1.71958	2.84091	2.45895	2.65908	2.82376
AT1G15340	18.4095	21.7016	21.5114	25.131	27.9069	25.4788	27.4037	27.2416	26.1788	25.7733	22.8583	26.0769	27.8035	29.0214	27.2372	26.9959
AT1G15350	22.9266	27.1979	22.8242	27.6673	22.6626	22.4731	25.5804	19.6595	18.4614	17.7982	18.8195	19.3972	20.5268	26.6395	27.9168	29.0966
AT1G15360	0	0	0	0	0	0	0	0	0.0308986	0	0	0	0	0	0	0
AT1G15370	23.4866	24.3873	24.0274	28.3044	20.3767	21.3801	21.1459	21.4085	21.9662	23.3904	24.3532	22.4532	24.2773	20.5577	23.5413	25.0044
AT1G15380	1.06493	0.607666	1.11809	1.24857	1.63071	2.16566	3.00981	2.74287	2.99424	2.25179	4.59286	5.21264	5.0365	9.68274	8.70279	8.62568
AT1G15385	7.35335	5.8733	6.07722	5.94078	7.02257	8.0522	7.31847	9.42225	8.75947	9.88119	3.95625	6.18214	5.85048	3.60516	3.02622	3.13271
AT1G15390	20.725	18.637	18.3777	19.6622	18.6763	18.986	18.351	21.2365	22.9911	22.292	21.222	21.3917	19.5585	18.7995	18.866	17.2234
AT1G15400	28.9407	35.7412	33.5278	40.6763	28.7706	29.929	31.9382	28.095	27.1308	24.2298	26.0318	29.8724	34.0498	40.33	39.2585	40.272
AT1G15410	11.0549	11.6471	9.43757	11.8622	14.4634	14.1373	13.409	11.1826	11.853	10.5211	10.7128	11.2183	11.4772	13.4993	13.0512	12.6466
AT1G15415	0.828751	0.0928907	0.280411	0.060729	1.47164	2.13739	3.259	0.713373	0.242727	1.12947	1.19603	1.55463	2.73596	5.48889	2.64943	2.34659
AT1G15420	31.6014	25.9303	24.6639	20.8227	19.1378	19.6843	19.1302	24.4601	25.5333	27.7424	25.5094	25.5815	23.1448	11.9983	14.6854	14.3887
AT1G15430	8.27449	8.69401	8.71313	8.71983	10.4705	11.9664	12.8985	14.9394	14.1188	13.3024	11.3617	10.961	13.3303	16.3662	12.9039	11.4875
AT1G15440	33.38	27.6591	26.3075	21.9538	24.5878	24.3121	22.3194	28.5103	28.2981	31.9156	27.9774	26.5284	25.9535	14.8373	17.5967	17.5118
AT1G15460	1.12874	0.501944	1.17575	2.62524	0.484206	0.438465	0.679281	0.469435	0.462286	0.409738	1.03059	0.851325	0.823113	1.35488	1.55798	1.29671
AT1G15470	18.0478	16.0978	19.0888	17.5156	17.2833	16.0679	15.0704	16.0072	15.291	17.2417	18.0604	14.9146	15.0312	16.7304	16.1033	17.5857
AT1G15480	16.5588	12.8482	15.1774	12.6808	11.1522	12.0457	9.83219	14.9848	12.7734	14.8481	14.8708	12.8995	13.67	6.54308	8.37596	8.58475
AT1G15490	11.4071	11.6263	12.402	11.2006	13.0487	12.3743	12.303	12.0814	11.8697	12.887	11.2415	9.89161	11.298	13.1744	11.502	11.6166
AT1G15500	107.558	95.2627	115.621	105.571	121.377	128.512	124.862	123.319	132.853	141.149	128.71	132.368	138.177	147.813	144.562	132.502
AT1G15510	2.31177	2.51899	2.21787	2.23009	1.94491	1.6524	1.32674	1.91436	1.74841	1.79275	2.42639	1.5969	1.91024	1.13238	1.17834	1.42041
AT1G15520	1.67099	1.75075	1.62658	1.5659	2.1392	2.40639	2.27208	1.60848	1.81728	1.75997	3.50767	4.46673	4.95423	14.8542	8.70161	4.83231
AT1G15530	6.84066	8.79544	8.85033	10.2097	9.07549	10.5022	9.65796	12.2021	10.4321	7.9808	12.1314	11.4242	12.7731	14.1132	12.8785	11.9587
AT1G15540	0.0650433	0	0.176061	0.0254198	0.11	0.0235438	0.020061	0.234616	0.152401	0.0900516	0.0910242	0.256349	0.432156	0.464669	0.0943824	0.0233865
AT1G15550	7.43173	8.93851	8.36845	6.78475	6.35456	3.91675	5.09772	2.78792	3.41296	4.23913	3.30729	3.37061	4.70073	2.43045	3.14892	2.13768
AT1G15570	7.71736	8.27393	7.53086	7.09347	6.74559	6.9457	5.37493	9.80972	9.92561	8.62317	8.111	7.41003	7.93163	5.69307	6.48171	6.49214
AT1G15580	1.02165	2.43117	0.425451	1.56639	0.877185	1.2801	0.908951	1.31429	1.4731	0.44882	0.412425	0.107216	0.430775	0.51465	0.42764	1.48348
AT1G15590	0	0	0	0	0	0	0	0	0	0.0292799	0	0	0	0	0	0
AT1G15600	0.0272462	0.0244312	0	0	0.0276469	0.029587	0	0	0	0	0.0571942	0	0	0	0.0296521	0
AT1G15610	0	0.029367	0	0	0	0	0.0303035	0	0.0767371	0	0	0	0	0	0	0
AT1G15620	0	0	0	0	0	0	0	0	0	0.0720332	0	0.126189	0.103706	0	0.0377487	0
AT1G15625	0.837891	0.42074	0.846732	1.10027	2.31258	1.16464	2.2018	0.230797	0.0785294	0.208809	2.07547	3.04828	3.37364	6.06571	3.75695	4.19363
AT1G15630	1.25673	1.95144	1.21689	1.40157	1.61734	1.29813	0.70904	1.96	1.79549	1.75054	1.44773	0.975741	1.22193	0.729926	1.06748	0.925766
AT1G15640	1.1732	2.07831	1.136	2.01294	1.33562	1.30506	0.714863	2.36456	1.6091	1.09936	1.68186	1.14511	1.1122	1.63538	1.8062	2.53096
AT1G15660	9.62144	9.44217	9.06704	7.30105	7.26795	7.08146	5.85257	9.43003	9.89416	9.02852	8.23774	7.8271	8.6833	6.62959	6.29232	6.68821
AT1G15670	11.594	16.2906	12.4719	11.5873	30.1535	29.9472	35.12	27.7498	27.4292	28.6593	20.6279	28.1742	30.7604	41.6281	36.5547	31.277
AT1G15680	0	0.0281761	0	0	0	0	0	0	0	0	0	0	0	0	0	0
AT1G15690	325.621	329.484	316.733	295.336	321.097	304.387	300.528	346.544	333.428	322.732	338.733	291.242	288.929	239.185	265.992	264.941
AT1G15700	6.72598	10.6169	5.62124	5.88711	6.63617	7.00091	8.48905	9.54387	9.6953	9.07601	6.50641	5.97639	6.61057	7.56554	6.07181	7.32191
AT1G15710	13.183	13.362	13.8379	13.0843	14.2598	13.8668	12.0369	10.6789	10.8059	12.469	11.8045	11.4361	11.9026	11.7077	12.0033	12.1081
AT1G15720	6.04217	5.18028	4.49527	4.50524	5.48565	5.89939	5.22288	7.11714	6.70605	5.75115	5.89671	5.01337	6.54997	5.49032	5.42208	5.0596
AT1G15730	0.894207	0.749241	1.13749	0.721854	1.01148	0.684498	0.583242	1.06715	0.996073	1.11117	0.938543	0.813291	1.09572	0.802891	0.654097	0.679926
AT1G15740	1.07193	0.900567	1.19373	2.07199	2.38117	2.7685	3.42228	3.24904	2.81708	3.17874	3.09144	4.40038	4.8892	11.5788	8.63906	7.95834
AT1G15750	34.014	38.5466	36.2287	37.198	40.9833	40.8682	42.3419	38.7398	39.907	40.4894	38.0945	37.5904	40.8863	40.9817	40.4494	37.9197
AT1G15757	0	0	0	0	0	0	0	0	0	0	0	0	0	0	0.12475	0
AT1G15760	9.65838	10.9744	6.95167	6.00772	5.61092	5.12399	4.63889	8.63107	8.33518	8.76575	6.42284	6.47095	6.4294	3.68699	4.85443	4.65236
AT1G15770	0.295568	0.176687	0.111119	0.0577562	0.149957	0.240721	0.091161	0.314996	0.230845	0.230181	0.103408	0.179215	0.245475	0.117308	0.160834	0.106273
AT1G15772	0.504574	0.161587	0.32519	0.169024	0.36571	0.234825	0.200088	0.319098	0.844465	0.636204	0.416108	0.655594	0.682465	0.643693	0.313789	0.349884
AT1G15780	13.321	13.0853	13.2627	13.7125	15.3276	15.4567	15.4316	13.2089	12.8809	13.3674	13.2212	13.8135	15.2598	16.4569	15.7343	13.4414
AT1G15790	0.948351	0.797221	1.58657	1.64467	1.52364	1.5662	1.79154	1.1273	1.5971	1.31298	1.55527	2.65948	2.00843	1.90548	1.24711	1.23606
AT1G15800	1.97813	2.3487	2.22795	2.35124	4.83117	3.97025	5.01129	4.22749	4.44311	4.26387	3.03556	4.31792	4.56832	5.81515	4.79556	3.97316
AT1G15810	36.0675	37.3634	34.7492	31.265	27.6622	28.4911	26.2485	30.1665	33.1182	31.9271	31.9598	31.226	29.5238	19.8493	21.1096	23.4533
AT1G15820	9.36521	7.95692	10.8889	18.439	7.70208	9.19137	6.82117	6.95677	5.18194	6.18059	5.18702	6.18344	5.33346	5.10403	6.86412	6.98001
AT1G15830	0.469534	0.50251	0.587643	0.710325	0.522545	0.39474	0.294304	0.298002	0.425864	0.424638	0.381533	0.427046	0.301901	0.108205	0.115386	0.130701
AT1G15825	0	0.518524	0	0	0.0733467	0.313976	0	0	0	0	0	0	0	0	0.314667	0
AT1G15840	0	0	0	0	0	0	0	0	0	0	0	0	0	0	0	0
AT1G15850	0	0	0	0	0	0	0	0	0	0	0	0	0	0	0	0
AT1G15860	12.8746	11.2366	11.1364	11.5123	11.3395	11.0914	11.0867	9.87904	9.93472	10.8197	10.1257	11.3974	11.0348	10.8532	9.2476	10.5544
AT1G15870	6.82196	6.0655	6.44099	5.26474	4.35198	5.00122	4.39457	6.14476	6.94676	5.61913	6.70702	5.39306	5.13503	2.50192	2.88203	3.01174
AT1G15880	14.6525	15.228	14.7173	19.888	16.3507	16.3616	18.6188	17.8917	17.4203	15.2556	14.8815	15.5536	17.2598	21.1376	20.6099	20.2994
AT1G15885	1.13259	1.81957	1.31997	1.82586	1.58021	2.25481	1.61561	2.22838	1.82445	1.42106	1.68406	1.45932	1.41096	1.91043	2.31113	1.98523
AT1G15890	0.607647	0.69885	0.643617	0.743407	0.965085	0.616818	1.1856	1.74134	1.65589	1.15219	1.31714	1.44173	2.06692	3.14568	2.60209	2.26556
AT1G15900	3.55872	2.93369	2.69306	3.09565	2.62092	2.61786	2.33683	2.3151	3.36222	3.15884	4.09663	3.13228	3.20346	4.10056	3.12336	3.28142
AT1G15910	7.91642	7.61122	8.0679	8.10257	9.24325	9.98826	9.24048	10.804	12.3119	10.81	9.63338	9.84517	10.12	10.9987	10.9651	9.62379
AT1G15920	13.1055	11.6415	13.5589	15.2696	15.4351	15.9632	19.0123	16.2716	18.0123	15.2643	15.1072	14.4114	16.9939	19.548	17.4224	18.3707
AT1G15930	249.143	215.804	224.796	204.532	197.318	201.818	192.629	236.737	236.719	256.194	251.734	221.657	214.389	162.564	187.493	174.691
AT1G15940	7.98373	8.21204	7.72995	7.71339	9.8304	9.19482	8.4171	9.62869	9.0834	8.77627	7.88807	7.13561	7.91849	6.93752	6.74211	6.32631
AT1G15950	27.8507	22.9827	29.2423	33.4278	36.4241	36.8754	36.7408	20.4527	21.9973	21.3071	25.0378	28.9548	30.3142	41.5285	36.7444	34.6551
AT1G15960	0.122139	0.132988	0.102331	0.122743	0.14164	0.0947371	0.129157	0.145901	0.122648	0.117766	0.0915674	0.119021	0.139115	0.186977	0.142418	0.103515
AT1G15970	6.33994	6.80246	6.64934	6.97262	6.47441	6.91405	7.44557	6.43682	6.55457	6.70978	6.32726	6.71497	6.07549	6.14547	6.66389	7.20396
AT1G15980	0.244442	0.360093	0.36234	0.368479	0.23032	0.379205	0.226177	0.188941	0.225007	0.344471	0.274888	0.460526	0.295819	0.228682	0.228023	0.282504
AT1G15990	0.0253229	0	0.0228483	0	0	0.0412478	0.0117154	0	0	0.0131472	0	0	0	0.0150756	0	0
AT1G16000	68.3058	62.3408	76.9328	78.0524	50.9606	47.211	43.7384	63.1401	59.6052	67.4725	68.693	63.2327	58.8302	39.326	44.2048	46.4914
AT1G16010	19.6769	16.4765	19.9845	17.9305	20.284	19.6495	21.8205	16.8119	17.8587	17.9677	18.5769	18.0313	19.1013	22.2317	20.2666	19.8737
AT1G16020	8.94807	9.16534	10.173	9.40535	8.55108	8.44723	8.83641	7.98275	8.54368	8.23362	7.82441	8.38052	8.01797	7.95273	8.05009	7.61666
AT1G16022	1.72196	1.15804	2.58948	1.68242	1.31046	0.701212	1.32774	0.494077	1.09272	1.04301	1.12959	1.95768	1.50162	0.939712	0.624672	0.541744
AT1G16025	0.681215	0.381771	0.768306	1.19803	1.38246	1.29455	0.787891	0.502609	0.798066	0.884188	0.446869	1.08425	1.35782	0.40555	0.185342	0.734799
AT1G16030	3.34677	2.40619	2.81568	4.25972	4.43619	5.05855	4.86822	2.8178	3.72657	3.45952	3.63929	3.23588	3.68102	3.41049	2.75633	2.87826
AT1G16040	6.87344	5.72407	5.51742	6.35435	4.64968	5.49073	5.02939	5.98454	5.84961	6.16912	6.43477	5.37483	5.2912	4.13903	4.28188	4.70412
AT1G16060	4.01464	2.67707	3.0305	2.98327	2.78846	2.70169	2.54271	3.11502	2.82197	2.86522	2.93178	2.48909	2.09634	1.87164	1.79689	2.01274
AT1G16070	2.13724	1.77482	1.88089	1.07391	0.502106	0.663103	0.42863	1.78144	2.08449	2.0006	1.42549	1.65658	1.76277	0.952712	1.21454	1.12429
AT1G16080	4.71686	4.68199	4.77059	4.75859	6.45584	5.74152	6.31317	6.30206	5.91149	6.08242	5.50337	5.62693	5.44432	6.32151	6.73308	4.2123
AT1G16090	1.11476	0.88852	0.871713	0.900373	1.55848	1.58714	1.53573	1.16975	1.97348	0.977469	2.05405	1.41944	1.62945	2.35966	1.45584	1.68343
AT1G16110	0.385869	0.410076	0.348161	0.552945	1.04411	1.19498	1.03144	3.44451	2.96349	2.0924	2.595	2.35268	3.19046	3.38625	3.71727	3.68433
AT1G16120	0.190255	0.158413	0.134878	0.143398	0.27579	0.383687	0.402374	0.387696	0.254732	0.26811	0.570538	0.593277	0.555292	0.938484	0.916959	1.01144
AT1G16130	0.238833	0.321236	0.215494	0.311132	0.511618	0.590747	0.491083	2.0232	1.4301	0.881766	0.988774	0.977497	1.33559	1.959	1.4729	1.38829
AT1G16150	0.715146	2.30099	2.6443	1.69338	1.65053	1.91863	2.01108	3.8487	3.05557	1.48517	1.72197	1.47942	1.81676	1.93675	1.29716	1.6033
AT1G16160	1.67098	2.98398	3.20703	2.27458	2.70139	2.72181	2.98742	4.61108	4.81107	3.02906	3.15095	3.12971	3.38712	3.55764	3.02062	2.87165
AT1G16170	17.445	17.6694	17.5443	17.6673	17.7603	19.2899	17.7502	17.5606	17.6536	15.015	14.5993	15.2339	14.5269	12.3178	13.6241	12.3156
AT1G16180	33.8281	34.6924	39.7489	49.4376	54.2925	52.3955	60.917	39.4237	38.5489	38.2564	40.209	45.8356	50.2526	66.1329	61.1272	61.0836
AT1G16190	22.4547	19.8205	17.5434	17.0288	17.227	16.4485	16.3933	18.489	17.5478	20.715	17.9825	15.8542	17.6314	10.849	11.6537	11.4665
AT1G16210	25.8918	24.6651	31.7473	31.6193	37.1047	37.2935	37.4953	26.5535	26.85	26.6664	29.0184	32.4915	31.1472	34.9818	34.7514	33.6354
AT1G16220	4.87969	4.15398	4.19384	3.69341	4.30901	4.51079	3.6292	4.22313	5.13781	4.71414	4.4247	4.81734	4.5554	4.15531	3.51238	3.66448
AT1G16225	0.0238572	0.0213923	0.0215258	0	0.12104	0.129534	0.0662236	0.0938781	0.055899	0.0247725	0.0250401	0.151889	0.0475531	0.056812	0.0259639	0
AT1G16230	0.37873	0.543361	0.307548	0.399636	0.883889	0.822537	0.876076	0.335318	0.798651	0.629217	0.357757	0.447797	0.415195	0.270565	0.535825	0.245113
AT1G16240	16.0627	19.0191	18.4393	21.1243	21.6992	19.9436	22.9921	20.7326	18.682	16.5383	19.2763	19.52	21.7946	28.135	24.1155	24.7369
AT1G16250	3.5153	4.2798	4.0741	4.40574	4.99687	5.72597	5.21543	6.18597	6.49696	4.65712	5.29584	5.22302	5.10412	6.36854	5.16142	5.80213
AT1G16260	0.143763	0.464074	0.324285	0.353963	1.02114	1.03035	0.891238	1.49912	1.70107	1.37336	0.950612	1.43829	1.21785	2.96131	2.2217	1.9539
AT1G16270	24.3241	21.8614	21.4584	19.8344	21.6483	21.3496	20.7557	24.0534	23.0988	22.3941	22.5105	19.9542	21.2134	16.1895	17.3392	17.0945
AT1G16280	8.63764	7.70974	7.55558	6.46282	4.92426	5.3844	5.60065	6.70701	8.24992	8.73625	7.47418	7.93998	5.99305	4.38075	4.77912	4.40961
AT1G16290	0.0241697	0.0216726	0.0218078	0	0	0	0	0	0.0141578	0	0	0.0109913	0	0.0143891	0	0
AT1G16300	15.7578	15.0793	13.5844	13.7652	13.5368	13.5618	12.9934	12.7275	12.7162	13.5775	14.2074	13.2954	12.7449	9.57986	10.6228	9.82093
AT1G16310	1.30404	1.12704	1.44595	2.81836	0.956541	0.938362	1.0903	0.401856	0.69944	0.505737	0.445238	1.25749	0.798569	1.59009	1.07722	1.05072
AT1G16320	5.66349	5.13044	5.13625	6.1634	7.54448	8.10547	8.59947	6.25718	6.36277	5.63952	4.9993	6.02272	7.17846	8.81821	8.75547	7.36211
AT1G16330	2.03073	1.95782	1.74962	1.32472	0.859869	0.729537	0.55098	1.79495	1.6725	1.64886	1.4343	1.60394	1.68148	0.563575	0.880695	0.947004
AT1G16340	3.02051	2.75415	2.97832	4.03448	2.79335	3.1001	3.2783	3.12188	3.83725	3.67898	3.63845	3.08334	3.08651	2.71629	3.19014	2.83194
AT1G16350	58.1244	52.045	60.9041	57.4844	50.9922	53.1341	46.8195	52.7064	56.2968	60.3888	56.459	55.6321	52.8191	43.4339	45.9446	46.5006
AT1G16360	0.487156	0.586982	0.329662	0.60686	0.494319	0.347162	0.71839	0.524168	0.356699	0.474231	0.735007	0.996915	1.00136	0.924439	0.778692	0.936003
AT1G16370	8.15441	8.26896	6.49081	6.90764	23.415	21.6275	22.2797	9.53388	9.17803	6.84917	11.6506	13.7458	10.1692	15.1484	17.7954	19.7331
AT1G16380	0	0.0352463	0	0	0	0.0142282	0	0	0.04605	0	0	0	0	0	0	0
AT1G16390	10.54	12.2863	17.1179	11.1446	10.8138	10.2162	8.61461	11.5976	13.6513	13.7007	18.8473	18.8884	15.8149	9.38894	17.291	18.5484
AT1G16400	0.899557	0.226419	0.897087	0.943661	0	0	0.0292049	0.0776263	0.277332	0.147485	0.0828209	0.846864	1.22681	0.357025	0.103052	0.119162
AT1G16410	0.0229052	0.0205386	0	0.026855	0	0	0	0	0	0	0	0	0	0	0	0.0123534
AT1G16420	0.993969	0.965547	1.45736	1.50527	1.00859	1.25926	1.45619	0.692621	0.630754	0.860087	1.13019	1.71388	1.40336	0.961583	0.856378	1.09449
AT1G16430	5.07881	5.49742	5.62993	5.23156	4.85901	5.75152	4.93428	4.17547	5.3975	6.62976	5.40678	5.18014	4.44702	3.45553	2.96105	4.53917
AT1G16440	10.9273	9.44437	11.5277	12.8847	12.9219	13.8739	14.0513	8.11338	8.93197	7.35583	7.26084	7.25547	8.77854	7.42059	8.72698	12.7728
AT1G16445	1.27524	1.03953	1.10878	0.842719	1.19988	0.856058	0.858146	1.18609	1.1137	0.938954	1.14378	0.716995	0.647019	0.524533	0.35327	0.57523
AT1G16460	6.17677	5.66069	7.18145	7.51766	5.37582	5.91438	5.56634	7.00187	7.99038	8.23891	7.19759	7.36286	7.29085	7.88507	8.12323	7.23678
AT1G16470	19.1742	17.9263	18.7759	18.8164	18.0378	17.4993	15.9234	15.6454	15.3411	13.967	16.028	16.6476	14.4964	13.5976	14.5383	15.5332
AT1G16480	2.84007	2.66191	2.42544	2.37061	2.92927	2.46218	2.1304	3.03536	2.68369	2.93689	2.30619	2.84882	2.87706	1.51684	1.67898	1.96667
AT1G16490	3.13411	2.18041	2.29152	2.31244	1.64493	1.9364	2.32494	2.17949	2.24734	2.048	2.15519	2.18703	1.8041	2.60574	1.94066	2.85606
AT1G16500	1.41481	1.14665	1.54659	1.43549	0.634985	1.09318	0.830771	0.802974	0.860625	0.762799	0.856708	1.06407	0.813479	0.680307	1.09559	0.93914
AT1G16510	0.222157	0.239044	0.280626	0.677212	1.62305	1.73695	1.02778	0.655639	0.364369	1.19954	1.58556	0.808215	1.59412	1.9045	1.20887	1.72535
AT1G16515	0.118665	0	0.107069	0	0	0	0	0	0	0	0	0	0.118264	0	0.0645717	0.127999
AT1G16520	7.91102	8.02668	7.0689	8.44996	7.57707	6.4804	6.35712	7.75236	7.86975	7.02287	7.38781	6.65239	7.51828	6.23101	6.52797	6.91577
AT1G16530	0.335654	0.193484	0.194691	0.140548	0.413574	0.10414	0.399309	0.188686	0.252791	0.273847	0.201312	0.305281	0.358414	0.114186	0.260924	0.155167
AT1G16540	3.31152	2.47543	2.8965	3.15505	4.03482	3.62352	4.17135	2.94626	3.30837	3.00464	3.30292	3.88144	3.74205	4.78728	4.0794	4.00228
AT1G16560	54.6083	56.9306	54.5945	58.7109	53.4668	50.8673	51.7922	52.262	53.8628	49.4187	55.7068	52.1525	50.1556	46.3694	51.9586	55.2909
AT1G16570	7.64888	6.53694	7.51411	7.91637	6.86432	6.92865	6.69799	7.92792	7.76013	7.74279	7.3692	7.51608	7.0612	7.6733	6.80446	7.15877
AT1G16590	2.23783	1.93409	2.7003	2.14956	3.22828	2.5472	2.94376	1.88318	3.15866	2.35168	2.0658	1.54489	2.31088	1.99036	1.9953	2.21028
AT1G16610	26.762	25.2616	22.6156	19.3585	20.3259	18.4901	16.8583	22.898	21.345	23.3835	22.0715	19.345	18.0096	13.9254	15.0492	14.4459
AT1G16630	10.1181	11.6868	10.7838	7.54768	3.6543	2.80771	2.4412	11.1995	11.0964	11.3144	9.63667	9.01051	8.74285	3.50265	4.68025	5.72021
AT1G16640	0.837362	1.21291	0.668356	0.90624	0.980395	1.11914	1.07279	1.45741	0.528229	0.836047	1.18311	0.966633	1.15551	0.99702	0.771103	0.243177
AT1G16650	2.95647	2.34321	2.20797	2.09016	3.41566	3.29464	2.77653	3.16985	3.33388	3.64478	3.23089	2.64865	2.90233	2.12265	2.02451	2.53211
AT1G16670	2.94776	3.533	3.08104	3.91804	7.62585	6.59219	6.95377	5.77101	5.31687	4.56098	5.54454	8.32178	8.6825	12.5971	10.45	8.79908
AT1G16680	7.81098	7.63562	6.57097	7.17816	9.37645	8.02082	8.55968	8.84583	8.48332	9.39072	7.78508	8.13116	8.44533	6.84569	6.7194	6.69338
AT1G16690	3.27534	2.97483	2.54534	2.51468	2.98043	3.1437	2.94261	2.99345	3.41632	3.5546	2.75019	2.34473	2.45347	2.4028	2.63318	2.38191
AT1G16700	29.01	27.4914	28.6019	33.7123	30.9637	31.6241	32.6789	28.5859	29.1471	28.5105	29.7762	28.074	29.9172	31.3388	31.2407	30.4458
AT1G16705	0.872917	0.441539	0.787614	1.04969	0.249828	0.315971	0.497041	0.374319	0.209775	0.162689	0.72826	0.488571	0.334603	0.453052	0.560256	0.434576
AT1G16710	6.9793	6.37636	6.63016	6.29805	8.90032	8.92394	9.08317	7.88993	7.93978	7.81716	7.29307	7.19065	7.81368	8.40938	7.86806	6.88869
AT1G16720	6.88928	7.15543	8.63231	8.81159	8.0315	8.46614	9.12212	6.51176	6.24935	7.59088	7.23086	6.95335	7.2857	9.48855	9.80097	9.3414
AT1G16730	0.372898	1.10342	0.269166	0.699523	0.41622	0.566909	0.483048	0.843728	0.393176	0.503366	0.547941	0.169577	0.780439	0.532797	0.486991	0.321784
AT1G16740	23.9881	24.9513	22.9075	22.3478	17.0781	15.545	15.573	18.496	18.472	22.3503	19.8426	20.3315	17.4715	13.2157	12.644	13.4271
AT1G16750	0.0403865	0.0844989	0.0242932	0.0789181	0.0409804	0.0730937	0.0996499	0.066217	0.0473141	0.041936	0.0565185	0.024488	0.0268333	0	0.0146509	0
AT1G16760	0	0	0	0	0	0	0	0	0	0.0228908	0	0	0	0.0262483	0	0
AT1G16770	0.0755246	0.203164	0.204432	0.118064	0.0766351	0.0820132	0.116469	0.0990631	0.0589863	0.0261407	0.0528461	0.0228968	0.0501795	0.0299749	0.0821936	0.0271551
AT1G16780	3.89015	4.07968	4.93022	4.49947	2.73805	2.3523	2.48981	3.32553	2.96804	3.37784	4.1381	3.55177	3.36156	2.48104	2.50431	2.38509
AT1G16790	5.44512	5.33323	3.89261	4.6653	3.78263	2.68356	3.17797	3.87326	3.18957	3.69686	3.91264	4.68572	2.17068	2.34397	3.09972	4.1114
AT1G16800	3.40003	2.91908	3.22052	2.60105	3.20666	3.01039	3.06765	3.42458	3.50393	3.72458	3.27616	2.99292	3.47641	2.07874	2.5257	2.13048
AT1G16810	36.5522	36.4144	38.5392	38.2364	39.2838	34.4173	39.8505	41.9026	43.5161	42.3221	40.2609	39.3062	38.436	40.4531	37.0397	35.9767
AT1G16820	1.64007	1.18414	1.67198	1.44841	1.79387	1.68846	1.83285	1.67628	1.34748	1.54818	1.54255	1.66602	1.3798	1.67381	1.36765	1.44743
AT1G16825	2.10693	2.22511	2.11226	2.14089	2.51799	2.05915	2.12278	2.21087	2.2215	2.50378	1.91654	2.15049	2.2398	2.00692	1.80891	1.76763
AT1G16830	4.81872	4.56478	3.83941	4.03223	3.39116	4.38873	3.99122	4.16698	3.71042	4.72114	4.75174	3.69347	3.93103	2.03589	2.34722	2.26354
AT1G16840	19.1772	24.5122	21.3124	23.1239	29.5051	29.9391	30.872	30.9824	25.6023	22.4223	21.8462	26.5882	26.9334	31.7134	30.2029	34.1397
AT1G16850	5.3898	4.51775	4.6869	6.04449	7.72802	4.36844	7.08308	5.8017	4.80438	3.97439	4.50923	5.29283	4.32062	4.27831	4.63309	4.59203
AT1G16860	39.3306	41.4622	38.186	39.4703	33.2198	30.2394	31.9961	33.141	33.4069	31.6193	32.9088	31.1841	31.1664	27.1229	31.4676	33.9091
AT1G16870	38.2955	36.7926	35.6595	30.2251	30.4678	28.6601	28.004	32.3922	33.8805	35.6967	35.5172	34.2182	29.0605	21.0092	22.0021	23.2911
AT1G16880	7.39698	6.90599	5.72425	6.36636	4.86328	4.64801	4.55002	6.10486	6.53992	6.67393	6.71693	6.55125	5.68774	6.20142	5.33662	5.61805
AT1G16890	18.2606	18.7806	19.9378	22.5292	23.859	23.6737	24.2701	19.8429	18.9045	19.3373	19.0104	20.1874	20.6112	26.1143	21.3604	22.1125
AT1G16900	15.3235	16.1943	15.6015	14.7307	15.1931	13.7418	15.2667	15.3304	15.7792	16.1697	15.1693	15.4797	14.9561	10.9336	11.729	11.8446
AT1G16905	16.1853	19.4761	17.4033	24.7774	20.9333	20.2775	20.0713	22.5497	19.0926	21.0441	15.3448	15.0258	13.1775	13.1804	18.2534	19.7199
AT1G16910	0.040485	0	0.0365287	0.0474663	0.0821606	0.0879263	0	0.0796541	0.0474295	0	0.0424922	0.0368215	0.0403481	0.0964082	0.2203	0.0436695
AT1G16916	5.91436	5.03364	5.56252	4.93625	5.74704	4.57194	5.10142	4.7335	5.93065	5.15243	4.89243	4.33069	4.24595	4.71459	4.09107	4.7036
AT1G16920	40.2845	40.4751	36.2347	37.7599	32.7706	30.6938	28.2417	39.1542	38.444	37.5708	34.6114	33.4298	34.4002	27.8324	30.3715	32.5948
AT1G16930	6.59434	7.57135	7.01181	6.89921	4.98531	5.49745	5.85961	5.75209	7.30967	5.99385	5.96055	5.1481	5.47361	6.29468	5.75351	6.7705
AT1G16940	0	0	0	0	0	0	0	0	0	0	0	0	0	0	0	0
AT1G16945	0	0	0	0	0	0	0	0	0	0	0	0	0	0	0	0
AT1G16950	0	0.0440877	0	0	0	0	0	0	0	0	0	0	0	0	0	0
AT1G16960	0	0	0	0	0	0.0366807	0	0.0332297	0.0395728	0	0	0	0	0	0	0
AT1G16970	5.77514	5.88774	5.86212	5.04225	5.61849	5.47071	5.13753	6.19502	6.16296	5.37471	5.48112	5.31541	5.68673	5.19377	5.33231	4.82945
AT1G16980	0	0	0	0	0	0	0	0	0	0	0	0	0	0	0	0
AT1G17000	0	0	0	0	0	0	0	0	0	0	0	0	0	0	0	0
AT1G17010	0	0	0	0	0	0	0	0	0	0	0	0	0	0	0	0
AT1G17020	0.500829	0.0718534	0.686867	1.1509	1.28065	1.43578	2.13167	0.315322	0.539798	0.291224	2.27085	3.89916	3.09464	7.6329	8.26301	6.09372
AT1G17030	0.0539111	0.209478	0.210785	0.337108	0.273519	0.0975713	0.149648	0.477315	0.400005	0.242578	0.169752	0.261508	0.340283	0.577711	0.273801	0.562133
AT1G17040	1.99483	2.45454	2.49985	1.97501	3.01376	2.80405	3.05578	3.24889	3.06408	2.53167	2.45433	2.79204	3.02632	3.29886	3.18411	2.54623
AT1G17050	11.3612	14.0006	11.4119	14.5714	12.9454	13.8368	14.5342	13.0445	12.8872	10.5261	12.2868	10.8897	10.6659	15.1155	15.9337	14.5569
AT1G17060	11.2752	12.9652	11.9444	11.3864	7.80487	9.50509	8.93322	10.4969	9.62615	7.37067	8.0851	7.57699	8.53015	8.1664	8.18467	9.19541
AT1G17065	3.13899	5.66956	4.51135	4.5215	4.45921	3.14085	4.00397	4.05849	3.75623	3.49224	3.15343	5.62832	4.58084	4.56508	3.19656	5.9737
AT1G17070	13.136	10.8162	12.1964	11.3605	10.5343	12.6694	11.6709	11.6025	10.8056	11.616	11.6525	10.8425	10.7689	9.41799	9.99179	9.03481
AT1G17080	15.0569	16.0651	19.5736	21.7438	21.427	20.7658	24.5142	18.7347	16.2568	15.6346	17.4554	19.993	21.9339	24.6429	24.4941	24.7015
AT1G17090	1.10949	0.963277	1.23942	1.63118	1.16154	1.72116	1.79245	0.76229	1.07285	1.04234	1.33086	1.48961	1.50942	1.84525	2.18493	2.22256
AT1G17100	3.35579	3.65876	4.33533	4.11331	3.28905	2.94012	3.03447	4.68929	3.48466	5.18721	2.6016	3.60706	2.92639	3.7686	3.69362	3.86656
AT1G17110	14.0908	14.121	12.4147	12.0731	15.3294	15.8453	14.1897	13.0212	14.6094	13.7289	12.7098	11.7974	12.6998	11.5679	10.5574	11.012
AT1G17120	14.1467	13.5503	13.9963	13.619	14.2623	14.2351	14.2183	13.8452	12.6913	12.1372	12.9945	12.7341	12.8831	14.0258	15.277	16.4575
AT1G17130	18.4722	16.7771	15.8351	15.258	13.9749	14.568	13.9405	14.6606	15.403	14.5633	14.4864	13.8247	13.4887	11.3513	11.8808	11.5188
AT1G17140	5.34739	6.04193	4.45369	4.66195	3.93536	3.8712	2.75483	5.37611	5.11727	5.20679	4.44068	4.72099	5.27075	2.65873	2.94177	3.14811
AT1G17145	2.7271	2.8035	2.8707	3.24582	3.29828	3.784	3.92517	3.76674	3.58215	3.34659	3.70077	4.38442	3.81602	5.41178	4.99149	4.65013
AT1G17147	1.75184	3.43393	4.48461	4.48998	3.76189	4.99918	4.71202	10.2601	9.35483	3.55349	8.50931	10.7456	13.5207	20.2279	14.0108	14.6337
AT1G17150	0	0.0776772	0.0195405	0.0253914	0	0.0235175	0.0200386	0	0.0507434	0	0.0227306	0	0.107918	0	0	0
AT1G17160	15.5628	16.8409	16.8724	16.5508	12.7326	13.8473	12.2513	15.6306	16.1323	16.0542	16.5696	15.118	13.6425	15.2316	15.3852	14.4359
AT1G17170	80.5219	77.902	94.29	96.8463	151.04	167.193	173.498	96.4374	100.968	82.3211	118.356	151.332	155.489	266.089	217.807	230.462
AT1G17180	210.049	214.821	284.998	261.041	375.677	340.594	388.511	225.502	219.117	179.96	207.093	252.46	227.786	352.417	301.859	346.784
AT1G17190	107.817	140.248	126.887	151.931	131.076	137.006	118.875	117.505	123.915	97.2997	132.392	128.755	120.295	187.691	169.138	183.745
AT1G17200	0.414129	0.660164	0.747319	0.70134	0.373528	0.774498	0.489625	1.1543	1.23987	1.00338	0.627846	0.941638	0.80253	0.794423	0.42566	0.496339
AT1G17210	23.6941	25.2815	23.9906	27.6278	31.5959	30.4847	33.0805	29.4753	29.9623	28.8805	26.2306	26.2922	28.3497	36.2543	32.4756	31.3744
AT1G17220	3.83633	3.37673	3.65868	4.52268	4.81584	5.25335	4.82859	4.16249	4.54396	4.21784	3.59724	4.05361	5.09547	5.65096	5.61795	4.701
AT1G17230	1.96888	1.44307	1.99274	1.61588	2.17155	2.22169	2.50294	1.92004	2.07595	2.34663	2.21025	2.33572	2.42292	2.96602	2.74829	1.89291
AT1G17235	2.0233	2.08447	2.52474	2.52363	3.53824	4.20727	5.45702	4.99724	3.22773	3.71015	3.02729	3.56297	3.38938	3.28045	2.90472	2.08959
AT1G17240	0.486773	0.804761	0.590181	0.766897	1.11134	0.925039	0.7319	0.823046	1.14054	0.726583	1.18147	0.733264	1.36442	1.68442	0.794635	0.754778
AT1G17250	2.45669	2.60061	2.60145	2.6203	2.7698	2.77891	3.0624	2.43356	2.75818	3.01153	2.97244	2.73092	3.02648	3.8392	2.7479	2.02426
AT1G17260	0.472196	0.595644	0.440494	0.469172	0.446656	0.66051	0.481344	0.614115	0.56257	0.606658	0.285605	0.451305	0.4706	0.390701	0.400662	0.319416
AT1G17270	6.65914	6.15649	6.10165	6.43986	6.20272	6.30129	6.24353	5.54868	5.74294	5.97939	6.71036	6.258	5.70957	5.92464	6.50799	6.16364
AT1G17280	7.00483	6.76876	6.99747	7.71541	7.61554	8.03186	8.67543	5.81027	6.85565	7.74794	6.3475	7.25143	7.80502	8.63829	7.93116	7.87261
AT1G17285	26.035	26.0005	19.9282	24.0629	29.9236	31.9342	34.3268	34.9585	39.8488	37.7108	28.621	29.7018	28.6934	31.4888	32.4073	30.4787
AT1G17290	53.4648	51.6464	51.1181	49.634	64.763	60.1778	64.8173	51.0972	50.1755	50.9482	58.5641	63.6175	62.5269	59.6227	58.0097	54.3837
AT1G17300	16.4216	22.7677	20.0194	20.2022	15.0891	13.0356	19.0945	20.2017	20.1865	15.0558	15.7493	14.3529	14.7194	25.5348	27.2295	30.0798
AT1G17310	1.36393	0.955476	2.269	1.19935	1.42723	1.24969	1.30145	2.13844	2.74637	2.69974	2.05786	2.05459	2.76112	2.18223	1.43798	2.48268
AT1G17330	4.35203	5.04333	4.84186	4.75657	7.76546	8.63082	9.24806	4.71669	5.01213	4.88281	6.73558	8.62086	8.91355	12.1202	8.66988	8.05599
AT1G17340	3.81443	4.42711	4.89189	5.50008	5.37658	5.10251	5.44353	4.27445	4.21646	3.18618	4.1892	4.72827	5.40339	6.56534	7.40697	7.28327
AT1G17345	0.627943	0.197073	0.424934	0.331303	0.541601	0.477325	0.406715	0.0926609	0.441394	0.293416	0.329539	0.628233	0.250328	0.411219	0.478375	0.270935
AT1G17350	5.20661	6.30033	6.13591	5.77743	7.27784	6.95203	7.32466	6.5985	6.56653	6.66142	5.67387	5.83477	6.08915	6.10445	6.76496	6.34684
AT1G17360	15.1522	17.0581	14.7515	16.7791	11.5312	13.303	11.8048	12.0664	13.3667	11.9103	11.7447	10.8319	10.9331	10.3286	11.8234	11.5144
AT1G17370	15.5536	12.7699	13.9269	13.4687	13.6431	13.3156	13.0179	14.2321	13.2062	14.3633	12.904	13.3537	12.5316	12.0771	11.671	11.1151
AT1G17380	0.115065	0.0884373	0.0296631	0.07709	1.51784	1.49941	1.64264	0.727685	0.558468	0.358439	1.82881	3.61801	3.53858	6.02819	3.77467	2.90787
AT1G17400	0.770643	0.656471	0.330284	0.542122	0.606031	0.564875	0.463488	0.890792	0.812551	0.700184	0.667304	0.64834	0.460823	0.527608	0.39838	0.332505
AT1G17410	2.68717	2.49715	3.19603	3.75202	3.24723	3.0772	2.84803	4.20557	4.06392	3.39905	3.3332	3.93263	3.94409	4.82837	3.72203	4.08431
AT1G17420	0.0276809	0.0330947	0	0	1.58229	1.89372	2.45881	1.70648	1.76198	1.33176	2.72134	4.33868	4.45076	9.40424	4.86021	3.14508
AT1G17430	6.55063	8.95945	7.7809	7.85038	7.25697	7.22598	7.17365	8.17759	9.49571	8.13652	8.68131	7.39078	8.03666	7.50344	7.96381	8.98891
AT1G17440	10.473	12.3629	10.4582	12.0375	10.8558	11.5964	12.5032	11.4797	10.6151	11.0988	9.63364	9.89095	11.0826	12.4698	11.6539	10.5563
AT1G17450	4.35949	3.93288	3.82165	3.97484	4.52688	4.31589	4.49649	3.73134	4.09101	3.91552	3.916	3.73555	3.73604	3.78368	3.92079	3.99108
AT1G17455	5.92586	6.88968	6.13973	6.59447	7.31242	7.60745	7.667	6.54591	7.0306	5.55354	5.45539	5.41247	6.20613	7.32481	9.2638	9.29006
AT1G17460	1.23028	0.998107	1.00434	0.87004	0.723263	0.731608	0.822143	0.701199	0.869365	1.03415	1.11706	0.888059	0.739566	0.546414	0.393175	0.57927
AT1G17470	23.5016	21.961	24.6482	21.7262	19.4616	19.7765	20.7585	22.4814	24.3506	23.2042	26.1212	25.2058	21.7452	20.4272	21.8546	20.6408
AT1G17480	1.46519	1.1475	1.35548	0.826309	0.225833	0.624344	0.7894	1.11297	1.75998	1.65621	0.875983	1.29887	1.23843	0.81707	0.666087	0.780219
AT1G17490	7.24483	7.73202	8.84606	10.3407	11.6263	11.7581	13.6984	10.7681	10.7017	11.2024	10.2489	11.6028	12.047	11.8141	12.8553	11.1275
AT1G17500	25.6435	28.7334	25.4758	27.5534	33.737	33.5341	35.1253	34.9361	32.3372	29.8268	32.9904	32.9368	34.4915	37.7085	34.9108	34.7995
AT1G17510	23.4099	19.224	20.0813	19.4438	14.4378	14.1982	14.1884	18.1115	17.5703	20.7642	19.7776	16.2638	15.2345	12.5344	13.1309	12.9108
AT1G17520	4.56202	4.35153	4.14007	4.69756	6.80277	5.61449	6.52135	5.95783	5.36005	5.4785	4.78821	5.08729	5.71949	5.85695	5.41098	5.54846
AT1G17530	19.3126	18.7888	21.9748	24.2045	29.419	31.3544	29.313	30.3699	32.4055	32.7228	31.0542	31.3012	31.9287	48.5384	38.438	33.3256
AT1G17540	0.208134	0.111978	0.0375589	0.048805	0.0527986	0.0791054	0.10592	0.112613	0.0731507	0.0972536	0.120149	0.07572	0.0829721	0.0743454	0.0566282	0.101028
AT1G17545	0	0	0	0	0	0	0	0	0	0	0	0	0	0	0	0
AT1G17550	19.4897	23.3162	18.032	21.8343	23.3445	22.6297	24.0139	22.0599	22.3106	19.3631	20.1181	18.6045	16.8693	19.8001	19.0276	19.7138
AT1G17560	14.0125	14.3904	15.2907	12.3568	8.47647	9.07133	7.95106	13.991	12.9435	16.6954	14.1731	12.7173	13.5773	8.30649	7.98339	8.49399
AT1G17580	3.92416	3.55867	3.32965	3.4082	5.22125	4.65638	4.86071	4.41187	3.97532	4.27903	3.60437	3.87971	3.76659	4.05351	3.53129	3.37585
AT1G17590	1.36744	1.19797	1.64508	1.47425	1.53109	1.67267	1.65793	1.22152	1.38103	1.66471	1.43524	1.75833	1.87975	2.15217	1.8303	2.01753
AT1G17600	0	0.0402484	0.0404996	0	0.0607281	0.0243712	0.020766	0	0.0175285	0.0310721	0.0549634	0.0748445	0.0372786	0.0979812	0.0976992	0.0726251
AT1G17610	0	0	0	0.0396612	0	0	0	0.0221854	0	0	0	0.0205112	0	0	0.0490865	0
AT1G17615	0.0264826	0	0.0238947	0	0	0	0	0	0	0	0	0	0	0	0	0
AT1G17620	63.5266	79.2088	76.7027	71.6655	49.1691	52.3617	47.8883	59.1969	50.4608	54.0975	52.2441	53.4814	43.9001	28.5964	39.293	47.5708
AT1G17630	3.70028	4.04662	3.92786	3.26654	2.75344	2.26909	2.60476	3.52595	3.332	3.82718	3.00038	3.43143	2.93576	1.71049	2.0372	2.16002
AT1G17640	2.46874	2.51485	2.62147	2.63849	2.31759	2.04254	2.12888	2.46167	2.75449	1.79616	2.18573	1.71074	2.07544	1.43973	1.88254	2.15571
AT1G17650	1.32617	1.38095	1.63403	1.52142	1.37461	1.53302	1.12152	1.86575	1.58706	1.37705	1.63139	1.21913	1.79067	0.764045	1.27256	0.98442
AT1G17665	2.62866	2.29851	2.78426	2.58424	3.29686	3.43958	3.06673	3.06779	3.92118	3.25506	3.10172	3.48966	3.02657	2.95489	2.68309	3.24049
AT1G17680	4.27563	3.77896	4.47683	4.19421	5.01601	5.41458	5.44679	4.83286	4.74352	4.85947	4.1533	4.59628	4.76788	5.40448	5.00651	4.72428
AT1G17690	10.4527	7.97327	7.33746	6.40448	6.78615	6.42241	6.27042	7.50169	8.24398	7.98214	8.6072	7.64531	6.98584	4.18116	4.55922	4.37853
AT1G17700	0.220137	0.118436	0.119175	0	0.0446748	0.0956199	0.0814751	0.21656	0.722114	0.228583	0.138631	0.480521	0.30715	0.26211	0.0479152	0.142472
AT1G17710	0	0	0	0.0279885	0	0	0.0220881	0	0.111867	0.0247878	0.050111	0.086847	0.0237912	0.0284235	0	0.0514993
AT1G17720	27.2734	27.6528	24.3423	24.0731	22.2023	23.3364	23.6131	23.8007	23.735	22.8731	23.2438	24.2828	22.651	20.3244	21.1107	21.7501
AT1G17730	20.8118	21.8826	21.659	24.3338	23.461	23.6214	22.8442	23.3062	21.2421	20.7813	19.749	19.6805	20.7414	22.7771	24.418	24.909
AT1G17744	9.39251	9.13525	13.0879	13.5432	14.9108	16.6564	16.7506	8.56924	10.6487	7.236	13.9128	14.1917	13.8147	14.7007	22.4222	13.9714
AT1G17745	30.5163	30.6838	33.5386	32.3904	48.5773	51.0938	52.4897	26.5689	28.3998	27.3006	34.6451	38.6462	39.0535	58.0324	55.871	50.5237
AT1G17750	2.30547	2.65269	2.3471	2.39206	4.22329	3.84393	3.94547	5.25856	4.06335	3.48495	4.77531	6.61528	5.74419	7.31202	5.40667	5.23772
AT1G17760	4.30226	4.0445	4.54222	4.29067	5.02971	4.43925	4.82869	4.52504	4.58013	4.70829	3.95971	4.19979	4.20469	4.13772	3.72371	3.62011
AT1G17770	0	0	0	0	0	0	0	0	0	0	0	0	0	0	0	0
AT1G17780	2.01041	2.37094	2.74064	2.92074	2.59431	3.41708	3.39686	2.3217	2.68807	2.56405	2.43119	2.66323	2.54808	4.24106	4.2094	4.43138
AT1G17790	4.19587	4.73329	4.41172	4.364	4.9271	4.31751	5.40084	5.89194	4.95524	4.98929	4.38615	5.27803	4.7044	4.69371	4.6032	4.52591
AT1G17800	0	0	0	0	0	0	0	0	0	0	0	0	0	0	0	0
AT1G17810	0.0483395	0.0433451	0	0.113351	0.0490503	0.104985	0.0223637	0.023777	0.169894	0.100388	0.0761043	0	0.12044	0.115112	0.13152	0.391064
AT1G17820	2.91928	2.62679	3.45082	3.7924	3.09639	3.18114	3.08703	2.60167	2.28797	2.90454	2.81848	3.48774	3.59876	3.6939	3.96303	3.58779
AT1G17830	0.11271	0.138964	0.0635599	0.0165183	0.185847	0.18359	0.234648	0.207897	0.264087	0.160922	0.177448	0.39723	0.182535	1.1407	0.521317	0.45591
AT1G17840	0.131655	0.126485	0.0339397	0.0661533	0.133591	0.153177	0.156622	0.194273	0.121187	0.253882	0.118442	0.0684236	0.0843491	0.0223938	0.0716401	0.0507181
AT1G17850	4.29205	3.83708	4.86976	4.41446	5.12449	4.64684	4.67286	4.374	5.04333	5.37742	4.43742	4.27767	5.23807	4.06996	4.37736	4.19996
AT1G17860	195.97	253.195	214.498	253.981	438.068	443.889	472.575	407.529	408.194	353.197	312.663	369.939	429.543	556.737	476.747	539.361
AT1G17870	3.18909	3.39197	2.77031	2.48606	3.09829	3.4815	3.28041	3.85484	3.91499	3.45236	2.93771	2.42224	2.16396	2.16114	1.77227	1.59189
AT1G17880	129.607	109.286	103.912	100.509	79.7586	81.0407	75.4198	97.7295	93.1645	107.458	91.5536	87.6437	93.8645	53.0554	54.8492	57.0814
AT1G17890	130.463	121.087	123.521	115.17	117.049	109.318	109.78	117.163	111.605	112.912	113.709	107.178	99.8529	83.5213	91.1439	101.428
AT1G17910	0	0	0	0	0	0	0	0	0	0	0	0	0	0	0.0169339	0
AT1G17920	2.26522	2.16308	2.01731	2.17296	1.89057	1.9487	1.66043	1.94865	1.953	2.05684	2.05847	1.56971	1.53436	0.934069	1.43006	1.1741
AT1G17930	5.39998	4.97436	4.91221	4.75703	6.60221	6.07219	6.44355	6.9088	6.06698	6.28124	6.08582	5.0992	5.2788	6.49984	6.29429	6.04754
AT1G17940	1.85513	1.82894	2.28729	2.40279	2.04996	1.88795	1.8603	1.81543	1.76371	1.74477	1.59031	2.07595	1.81014	2.30136	2.01895	2.71348
AT1G17950	0.235592	0.384092	0.0579733	0.426882	0.217324	0.116287	0.237805	0.126416	0.125456	0.111196	0.134876	0.214273	0.234795	0.229509	0.116543	0.554451
AT1G17960	0.250217	0.212556	0.308942	0.432328	0.213807	0.271714	0.268076	0.142508	0.246852	0.177769	0.317912	0.287463	0.275621	0.282245	0.25798	0.340925
AT1G17970	4.35749	4.08205	5.36365	7.47566	5.9331	6.34946	6.58242	3.14996	4.55042	4.04763	5.05574	6.03974	5.54986	8.17202	7.99975	8.34933
AT1G17980	7.83281	7.7439	7.05089	8.50921	8.82801	8.86264	9.0045	8.44195	9.30474	8.38927	8.50862	8.92579	9.00731	8.90235	8.99143	9.05947
AT1G17990	0.263182	0.117995	0	0.330606	0.0763005	0	0.452244	0.369864	0.638675	0.448958	0.611653	0.461635	0.262292	0.402894	0.0818347	0
AT1G18000	5.87828	6.90113	6.88952	7.36562	4.61189	3.44391	5.60725	5.76288	5.727	6.52331	7.95068	5.86078	4.4089	5.86864	5.75981	5.64341
AT1G18010	0	0	0	0.24139	0	0.7317	0	0.202541	0.26313	0.427571	0	0.459628	0.279805	0	0	0.323028
AT1G18020	0	0.260558	0.244706	0.113563	0.157255	0.336582	0	0.247744	0	0	0.24399	0	0.289599	0.85343	0.927637	0.710459
AT1G18030	2.17137	1.99793	1.97199	2.59573	1.80008	2.03429	1.78589	1.81498	1.8289	2.31363	2.36841	2.11687	2.51763	1.84187	1.9152	2.05131
AT1G18040	8.16279	7.71154	8.10161	7.74178	6.58189	6.34732	5.69161	7.62864	7.94069	8.4911	7.007	6.99991	6.98756	4.68603	5.59984	6.02191
AT1G18050	0.0852455	0	0	0	0	0	0	0	0	0	0	0.0193829	0	0	0.0463865	0
AT1G18060	2.31144	1.85549	2.93964	2.81327	2.94854	2.51002	2.40352	2.33884	3.17214	2.49155	2.05636	2.28247	2.04035	2.41141	1.60516	2.39827
AT1G18070	34.6274	34.7411	32.5063	30.0436	26.4916	24.1558	24.1341	27.0924	28.8122	28.3161	30.8209	28.6431	28.8334	19.8986	21.2786	21.0371
AT1G18080	530.919	529.011	516.426	475.608	419.033	404.245	366.391	480.594	461.591	501.739	485.173	432.28	405.722	236.756	292.762	294.282
AT1G18090	3.40059	3.45582	2.93532	2.24601	2.04736	1.66174	1.85643	2.73202	3.22697	3.16619	2.80777	2.31966	2.16902	1.25518	1.27063	1.2716
AT1G18100	0.117091	0.0466637	0.0117387	0.0457608	1.46536	1.63883	1.80569	0.371162	0.502978	0.256676	0.0546207	0.153827	0.350086	0.232361	0.353974	0.182435
AT1G18130	0	0	0	0	0	0	0	0	0	0	0	0	0	0	0	0
AT1G18140	8.94652	6.47495	12.2065	14.2124	27.1901	23.1778	28.4834	5.66297	5.72471	3.49307	13.4231	17.1839	17.7459	27.4164	24.2388	24.4932
AT1G18150	21.9766	22.243	24.0045	23.2591	22.8116	23.9123	24.0786	18.4909	18.9757	16.5796	18.3125	18.8708	17.2683	17.7187	20.2651	22.8654
AT1G18160	12.0517	12.6129	11.9492	12.9822	14.5034	15.1976	16.0146	14.2144	13.8447	12.9118	13.1257	12.9998	15.6729	16.4357	15.3083	14.9048
AT1G18170	1.36938	0.867999	1.85335	1.82698	1.22182	1.38448	1.26706	1.83488	1.68726	1.25031	1.09035	1.26694	1.60006	1.23692	1.36183	1.04416
AT1G18180	2.09379	2.50329	3.90754	4.13338	3.35938	2.9927	3.01364	3.82025	4.06728	4.66414	3.9632	3.74355	4.01291	5.36956	5.20007	5.2119
AT1G18190	9.92214	10.8857	11.1643	9.72954	11.4033	12.3764	12.5094	10.2516	11.0149	10.8097	11.049	10.9257	10.5232	10.7273	11.191	10.9544
AT1G18193	8.07906	10.7872	9.63072	4.56327	7.24045	5.57128	3.60127	8.70194	7.94498	7.83792	8.851	7.93798	6.87631	4.35334	4.62086	5.34323
AT1G18197	0	0	0.0843037	0.182577	0.0632055	0	0.0288176	0	0.145949	0.0646794	0.0653779	0.056653	0.062079	0.111249	0	0.134378
AT1G18200	0.16328	0.7948	0.0210463	0.218785	0.307694	0.151979	0.194245	0.435988	0.573865	0.435972	0.440681	0.657666	0.60442	1.33311	0.558481	0.704496
AT1G18210	34.6553	41.4181	39.637	34.4149	44.5759	46.8377	46.7068	46.1266	46.5778	44.39	45.7591	47.7703	49.1816	56.4817	46.2173	46.8655
AT1G18220	0	0	0	0	0	0	0	0	0	0	0	0	0	0	0	0
AT1G18250	31.5286	28.9509	34.321	25.4713	17.8265	16.6361	14.1509	24.1238	23.6751	31.2995	22.61	24.1579	24.8562	10.8013	13.23	13.423
AT1G18260	21.3398	23.999	24.4612	31.1901	27.6614	29.6778	26.8681	24.6376	24.6893	25.4662	24.2391	25.8539	26.3172	28.1433	29.8184	27.0146
AT1G18265	2.74264	2.39701	2.1927	2.11659	4.05116	4.33545	3.53351	4.20079	4.35191	3.20835	3.27944	2.27343	2.24897	2.06682	2.07804	2.509
AT1G18270	4.79925	4.04179	4.49149	5.71664	8.42228	7.76984	9.37731	10.5152	12.1507	7.70606	10.4725	10.3287	12.5536	17.7074	14.5181	16.7733
AT1G18280	0.159704	0	0.115278	0.149795	0.162052	0	0.14777	0.251374	0.336777	0.165831	0.201146	0.0871513	0.0636655	0.418338	0.382373	0.447891
AT1G18290	1.91975	1.06414	1.88962	1.80064	1.27504	1.32662	1.25956	0.549398	0.572486	0.5799	0.549528	1.68254	1.87848	1.37147	1.29155	1.54366
AT1G18300	1.94906	1.13363	1.06941	1.01906	1.92427	1.8877	1.97401	2.64288	2.74623	1.83239	3.89788	6.92307	5.95866	4.89224	4.6723	4.3752
AT1G18310	0	0	0	0	0	0	0.0260058	0.0552985	0.0164635	0.0291843	0	0	0	0	0.0152939	0
AT1G18320	5.33095	4.15326	4.17918	3.55205	2.27606	2.68886	2.77628	4.06937	3.20801	4.74902	4.18881	4.1332	3.54196	1.00587	1.71198	1.66538
AT1G18330	6.26602	7.09119	4.01369	8.11299	7.26416	7.65274	8.35002	6.54064	9.00328	10.7613	6.45956	6.6271	6.35607	4.78399	11.8514	7.08567
AT1G18335	3.30646	3.1067	2.94052	3.65405	3.54772	3.09232	3.43999	2.95703	3.81802	3.77829	3.02207	3.38137	3.20068	2.75017	3.42626	2.96928
AT1G18340	5.884	5.94605	4.91574	5.01886	5.7178	5.13866	5.18508	4.86959	6.01796	4.96215	6.12672	4.91267	4.15762	4.22577	4.18435	4.04653
AT1G18350	0.0351261	0.0629939	0	0	0	0	0	0.0345553	0	0	0	0	0	0	0.0382279	0
AT1G18360	3.89851	3.5847	3.77336	4.47106	3.1359	3.84859	3.25304	2.67764	2.82338	3.09126	2.70803	3.17182	2.79744	2.90325	3.59478	3.01243
AT1G18370	9.27532	11.1857	9.33346	6.86586	2.91125	2.74851	2.14556	10.3928	9.10747	10.0311	7.96966	8.0285	8.2334	3.00429	4.54246	5.32465
AT1G18390	2.75313	4.70546	6.72963	4.5973	7.25494	7.36545	7.25627	8.96233	7.59432	6.20264	7.17155	8.36945	9.59508	12.0891	10.4505	9.62901
AT1G18400	0.0315121	0.0282563	0.0142163	0.0554192	0.0159877	0	0	0	0	0	0.0165372	0.0286606	0	0	0.0342947	0.0169954
AT1G18410	0.771398	0.775372	1.0777	1.23993	0.713305	0.783629	0.736782	0.740503	0.685077	0.645963	0.64641	0.83173	0.973389	0.53331	0.568704	0.798525
AT1G18420	21.5063	22.832	26.6036	25.8886	25.2541	25.1189	24.4412	17.636	19.2715	19.0925	18.575	20.2022	18.3249	15.97	19.8141	24.5084
AT1G18440	3.56565	3.6438	3.37897	2.94272	3.94149	3.48263	3.55726	3.25296	3.68721	3.78519	4.03515	3.1343	3.79183	3.5814	3.49029	3.09409
AT1G18450	7.81139	8.13519	8.27417	6.46476	8.1445	7.79243	7.72523	9.25212	8.86496	9.8673	8.486	8.0204	8.4378	7.00758	7.0116	6.66474
AT1G18460	6.46246	7.69274	7.13182	8.11637	9.57684	10.0824	10.8995	16.8995	14.8425	11.3291	11.591	12.3878	12.7589	8.96085	11.7293	11.482
AT1G18470	3.25784	3.3994	4.12729	4.22015	4.09202	4.22537	4.8801	4.83603	4.18759	3.85867	3.92658	5.05459	5.18163	6.56751	6.3384	6.3092
AT1G18480	36.3029	33.7055	33.9158	28.2523	34.4662	32.9228	31.2829	38.5019	41.8535	42.9562	37.4416	37.5778	35.657	31.5043	31.424	27.3232
AT1G18485	1.32273	1.77911	1.36707	0.972794	1.73264	1.65836	1.57994	1.97552	2.1413	2.04774	1.51453	1.55302	1.34223	1.24563	1.26941	1.36193
AT1G18486	0	0.0973141	0	0.381725	0	0	0	0	0.254286	0	0	0	0	0	0	0
AT1G18490	3.90724	3.20914	3.59948	4.00358	3.59821	3.19111	3.99504	3.06854	3.23115	3.05139	3.32558	3.28491	2.97779	3.04936	2.85867	3.45313
AT1G18500	29.3664	26.5772	29.0792	25.5662	40.9189	41.7558	37.8876	36.6788	36.687	36.1146	37.5917	35.5721	35.8732	34.3266	32.7793	32.0522
AT1G18510	0.0938114	0	0	0.0549943	0.0475954	0	0	0.0461435	0.109903	0.0487053	0.0492313	0	0	0.111698	0.102095	0
AT1G18520	0	0	0	0	0	0	0	0	0	0	0	0	0	0	0	0
AT1G18530	0	0	0	0	0	0	0	0	0	0	0	0	0	0	0	0
AT1G18540	395.122	384.8	342.523	309.275	252.362	253.086	215.482	291.845	285.382	317.142	318.704	301.666	265.619	142.646	165.6	176.829
AT1G18550	4.28438	4.73592	4.02122	3.24776	1.8239	1.83157	1.31002	4.48121	4.21159	4.92176	3.69565	3.71753	3.48463	1.83235	2.54573	2.2443
AT1G18560	3.05296	2.64473	2.55619	2.8514	3.68854	3.14668	2.94453	3.04153	2.89465	2.71338	2.70195	2.57668	2.38512	2.60307	2.49191	2.44192
AT1G18570	3.13773	3.2679	6.64693	5.94093	13.9813	17.9254	19.9262	19.92	14.9778	14.3681	31.0306	49.1172	65.2617	61.4233	68.2535	45.912
AT1G18580	23.4072	22.8049	21.622	21.2806	17.1625	19.2064	17.195	20.2284	21.1917	19.6658	23.4319	18.7159	17.3959	17.1198	18.0877	17.0435
AT1G18590	5.14348	5.00606	7.22946	4.18191	34.2258	34.8033	35.1316	16.807	17.3808	13.1508	29.7867	33.7572	39.2056	68.6277	71.3632	51.466
AT1G18600	6.64493	6.48372	7.15017	7.2666	6.5862	6.34523	6.86168	5.93027	6.0508	6.97991	7.75112	6.6466	6.57637	6.68197	7.09747	5.87046
AT1G18610	3.94744	3.18564	3.33908	3.04301	3.46474	3.54714	3.04069	3.09693	3.34124	3.13565	3.56311	3.46458	3.44233	2.5968	2.84611	2.67186
AT1G18620	9.71164	11.4579	11.821	13.4751	10.5503	12.0868	11.8962	11.3374	11.7284	9.54402	10.4414	10.5392	11.8943	15.3083	15.4249	15.6113
AT1G18630	8.49817	7.62015	8.55534	8.61387	6.64788	6.75073	6.35251	7.90706	6.59638	7.30279	7.68924	7.48169	6.44595	4.18696	4.28259	4.44785
AT1G18640	13.0733	13.2223	13.3325	14.2123	11.9732	12.0803	13.5587	13.7061	14.6327	13.2721	12.4653	13.4114	14.176	14.0678	14.7787	13.0754
AT1G18650	3.65852	3.63518	3.94039	2.47317	3.74577	3.75809	2.47024	2.99923	4.42123	4.34647	3.961	4.25676	3.94179	3.25725	2.81581	2.36423
AT1G18660	4.5866	4.34006	4.92863	5.14333	5.05942	5.28934	5.50922	4.30045	4.85132	4.63493	4.43502	4.80044	4.79314	6.02827	6.04512	5.87554
AT1G18670	1.92616	2.69372	2.48731	3.10777	3.72069	4.17369	4.82347	3.69411	4.03697	4.20196	2.94903	3.97786	4.48212	5.34429	4.45212	4.04098
AT1G18680	2.78286	2.66743	3.3118	3.90967	3.55407	4.24635	4.48391	3.23324	2.97916	3.58712	3.67622	2.98924	3.56245	4.25608	3.15914	4.19211
AT1G18690	6.5615	6.87351	6.89761	5.87354	7.08072	5.88114	7.16017	7.7561	6.94272	6.65102	7.45526	7.29392	7.41123	7.31653	6.26813	7.29108
AT1G18700	4.39487	4.73001	4.11893	4.14145	4.19752	4.50484	4.47909	5.00459	4.94251	4.83766	4.8468	4.7123	4.63732	4.86255	4.29125	4.06968
AT1G18710	0.0578486	0.0259359	0.0130489	0	0.0293496	0.0157046	0.0133815	0.0284543	0.0169429	0.045051	0	0.0394604	0.0144133	0.0688784	0	0.0311995
AT1G18720	13.2681	12.5971	16.2101	17.7661	21.7414	22.3077	22.6867	15.7326	16.1651	16.9424	17.2181	21.6572	21.1191	28.019	25.546	27.2575
AT1G18730	0	0.0536681	0	0	0	0.0216646	0	0	0	0.020716	0	0.0181453	0	0	0	0
AT1G18740	12.4943	15.1085	13.3776	14.035	13.1851	14.6531	15.2821	21.0707	19.3214	16.3097	17.1103	17.684	18.9271	18.7586	19.0107	18.5085
AT1G18750	0.408693	0.544466	0.400362	0.410717	0.485795	0.507206	0.605047	0.482462	0.533517	0.557747	0.441212	0.297369	0.407312	0.222454	0.304993	0.327482
AT1G18760	0	0.0514683	0	0	0	0	0	0	0.0672444	0	0	0	0	0	0	0
AT1G18770	0.0570605	0	0	0	0	0	0	0	0	0	0	0	0	0	0	0
AT1G18773	0.394677	0.442374	0.860594	1.54245	1.06795	0.714308	1.12599	0.744171	1.07888	1.16115	1.10465	1.04697	1.27836	1.68391	1.217	1.17074
AT1G18780	0	0.0710452	0	0	0	0	0	0	0	0	0	0	0.0789635	0	0	0
AT1G18790	0	0	0	0	0	0	0	0	0	0	0	0	0	0	0	0
AT1G18800	19.7696	19.0295	17.3272	14.8968	14.4906	14.2788	13.1852	16.0791	17.2675	18.4324	17.6526	16.3675	15.3447	8.06479	10.3999	10.2748
AT1G18810	0	0	0	0	0	0	0	0	0	0	0	0	0	0	0	0
AT1G18830	0.0143444	0.0321558	0.0129426	0.0756808	0	0.0155767	0	0.0846676	0.0336098	0.0595788	0.0301111	0.039139	0.0142959	0.0597777	0.015611	0.023209
AT1G18835	0.298951	0.536128	0.539474	0.98141	2.42678	2.59708	3.9279	0.823462	1.19079	0.931263	1.25509	2.06644	1.31094	2.63404	1.69182	2.25727
AT1G18840	19.8917	23.1146	19.1456	18.8699	15.7046	14.9741	15.7012	19.609	20.326	18.7422	18.9554	17.942	17.5374	14.7277	15.623	15.64
AT1G18850	27.7604	26.1024	21.0947	17.5761	16.2227	17.7671	14.8314	20.2419	22.5977	22.5515	21.6619	21.547	18.5409	10.3833	12.383	12.0941
AT1G18860	1.86198	2.88508	3.61541	3.52784	5.30533	5.70999	6.02308	3.2678	2.86196	3.24814	2.70475	3.2515	3.81529	6.72194	4.06901	3.67947
AT1G18870	0	0	0.017379	0.135497	0	0.0104581	0.0267331	0.0189483	0	0	0	0	0	0	0	0.0311646
AT1G18871	0	0	0	0	0	0	0	0	0	0	0	0	0	0	0	0
AT1G18880	4.9308	5.83829	8.11901	11.5622	5.56748	4.75066	5.25281	3.8863	4.28531	3.3728	4.39207	6.06821	6.88271	11.6374	9.34707	8.83813
AT1G18890	8.93735	7.95102	9.54166	11.5346	10.5169	11.0009	11.8739	9.7818	8.79842	6.82656	11.2467	12.7462	12.7078	18.1071	16.7796	15.3438
AT1G18900	9.26353	8.3345	8.8289	8.03565	10.1407	9.85549	8.93813	10.5087	9.74039	10.3555	10.7083	10.4272	11.3635	12.1974	10.513	9.2833
AT1G18910	9.22313	9.88695	9.37926	7.80531	11.2164	11.9283	12.294	12.225	12.3976	11.8956	10.5029	11.1511	12.7167	11.2624	10.0225	9.52226
AT1G18940	1.82032	1.78688	2.07465	2.56107	2.74147	2.30963	3.03174	1.31949	1.34688	0.895339	1.81002	2.161	2.13881	1.73392	1.96021	3.03827
AT1G18950	9.25495	9.06596	8.69234	8.48469	9.92124	9.63162	10.0198	9.60573	10.4829	9.88809	9.37792	9.53427	9.34084	7.95555	8.35203	8.34848
AT1G18960	0.0603021	0.108144	0.0816138	0	0.152972	0.0654829	0.0557962	0.0593222	0.0706459	0.0626157	0.031646	0	0.0600983	0.143599	0.0328135	0.0975682
AT1G18970	0.0347481	0	0.188114	0.244441	0.246813	0.150934	0.289364	0.136734	0.0407085	0.0721624	0.620006	1.26415	1.00429	3.18575	2.72278	3.07347
AT1G18975	0.0235383	0.0105532	0	0.0275974	0	0	0	0	0.0413639	0.0122207	0	0	0	0.0280263	0	0
AT1G18980	24.4896	20.436	36.7526	33.9111	32.334	37.033	39.8365	14.5528	13.5927	13.5966	19.006	26.2685	23.1266	26.5934	31.6578	38.6629
AT1G18990	0.058467	0.209705	0.0351689	0.0913989	0.0791023	0.31745	0.0360654	0.210895	0.273984	0.283314	0.102276	0.0354509	0.0388462	0.185639	0.148469	0.189198
AT1G19000	30.2746	37.338	35.672	39.6805	39.7239	39.2569	41.1462	39.7709	37.4009	34.2336	33.4369	36.203	38.0258	41.7608	40.4245	39.6122
AT1G19010	2.5365	2.3385	1.96628	1.90581	2.55567	2.40527	2.44613	2.31956	2.44842	1.96609	2.49352	2.3882	2.04726	2.40334	2.44944	2.36993
AT1G19020	5.44839	1.92458	6.30633	8.71081	14.1284	15.0004	17.8736	15.5923	10.5093	9.20046	30.0367	55.6603	61.7591	73.4563	53.9045	47.728
AT1G19025	2.25694	2.08508	1.78955	1.94451	2.27278	2.85931	2.08829	2.97717	2.74423	2.4323	2.65597	2.55034	2.09595	3.17585	2.58649	2.1025
AT1G19040	0.0289784	0.0779531	0	0	0.0294045	0	0.026813	0.142537	0.37344	0.0902705	0.121661	0.0790685	0.0577609	0.0345036	0	0
AT1G19050	1.85616	1.54718	1.27377	1.83908	1.64471	1.0504	1.45138	1.87744	1.7764	0.922968	1.78356	1.56931	1.87594	1.30737	1.22342	1.63557
AT1G19060	0	0	0	0	0	0	0	0	0	0	0	0	0	0	0	0
AT1G19080	4.21982	4.04321	2.93235	3.09219	3.78117	4.13891	3.51091	4.46929	4.48518	5.15912	3.76826	3.83797	4.10381	4.23428	3.37026	3.41382
AT1G19070	0	0	0	0	0	0	0	0	0	0	0	0	0	0	0	0
AT1G19086	0	0	0	0	0	0	0	0	0	0	0	0	0	0	0	0
AT1G19090	0	0	0	0	0	0	0	0	0	0	0	0	0	0	0	0
AT1G19100	1.86747	2.22197	1.68498	1.73336	1.76132	2.01492	1.81654	1.7017	1.6689	2.11936	1.83442	1.80737	1.57483	1.41822	1.34189	1.37519
AT1G19110	10.8116	12.1381	11.911	12.0972	8.11524	8.09504	8.18571	9.1401	10.1329	9.40148	9.30613	10.0668	10.5389	9.87521	10.5951	11.2893
AT1G19115	1.70229	1.26183	1.80217	1.33056	0.783052	0.197177	0.861049	1.45134	1.75497	1.79117	1.07201	1.19731	0.814337	0.648595	0.913953	0.758959
AT1G19120	16.4855	14.5608	14.3731	15.1659	15.1303	17.1979	14.5681	17.7058	18.807	16.7654	17.4325	16.9312	17.5682	17.6806	15.8246	17.8489
AT1G19130	37.6921	40.8323	38.8904	38.3066	45.9322	47.2951	48.0861	36.8726	42.3264	40.2618	45.6496	45.9819	45.4131	59.4446	50.8012	50.6104
AT1G19140	25.3875	24.4856	24.9419	26.471	29.9171	31.7587	27.8114	24.7024	25.7318	26.1149	23.0325	25.3218	24.6706	24.5735	24.2052	24.0975
AT1G19150	0	0.0258683	0	0.0338237	0.0292731	0	0	0	0	0	0.0908378	0	0	0.171747	0	0
AT1G19160	0.0686952	0.0615977	0	0.0402706	0.0697054	0.149194	0.0953432	0.0337895	0.0402394	0.0356654	0.0721012	0.0312395	0.136926	0.613448	0.149522	0.0740988
AT1G19170	11.8729	13.5931	12.9657	12.6549	15.3169	14.8873	15.2042	12.3773	11.8524	11.7764	13.9157	13.729	12.2824	14.3861	13.4649	13.4151
AT1G19180	23.6314	39.6622	22.3199	22.9047	104.477	116.901	114.065	104.291	94.2826	71.1477	80.148	106.609	102.247	159.241	118.362	115.524
AT1G19190	4.46144	4.12081	4.63079	6.01737	3.71014	4.55333	5.30752	3.66295	4.08706	3.90115	3.83766	4.48486	4.3795	5.47185	5.76807	6.76628
AT1G19200	0.610396	0.432103	0.60872	0.941652	1.20615	0.697724	0.772865	1.04293	0.903283	0.833967	0.606941	0.788914	0.832456	1.41531	1.18874	1.45543
AT1G19210	0.129868	0.194084	0.156237	0.253772	0.0878521	0.188035	0.280384	0.255516	0.405721	0.179801	0.136308	0.236234	0.302002	0.773151	0.424009	0.140084
AT1G19220	9.80152	13.588	9.20283	9.70839	10.6236	9.43183	10.8645	12.2783	10.7584	8.36937	8.48215	6.80069	7.7708	8.91144	7.60384	8.67115
AT1G19230	3.43663	4.13006	4.94069	4.96552	5.81677	6.34885	6.49162	3.99101	4.37695	3.56848	4.2057	5.27859	4.89592	5.92559	6.44818	7.19857
AT1G19240	9.78256	7.38682	9.32018	8.37576	7.21624	8.00221	8.18811	10.9848	9.01014	9.18887	8.74772	8.83881	7.56869	8.50594	9.07045	7.67107
AT1G19250	0	0.0638624	0.102817	0.100203	0.332433	0.464038	0.487652	0.448406	0.4005	0.162697	2.18276	3.44609	2.78242	5.24065	5.25516	4.76303
AT1G19260	0	0	0	0	0	0	0	0	0	0	0	0	0	0	0	0
AT1G19270	3.53583	3.32423	3.606	4.28374	4.71853	4.73551	4.63975	4.31107	4.9457	3.63811	4.47586	5.20387	5.17903	7.0039	6.54169	5.81339
AT1G19290	6.59192	6.61499	5.94774	6.52267	6.43072	6.13736	6.11982	6.39775	6.7638	6.74146	7.5224	6.26702	5.93031	4.43798	4.64625	4.99878
AT1G19300	9.30043	11.023	8.78622	10.6343	8.26922	8.87452	7.32743	8.53783	9.43939	6.86047	7.61111	7.64227	5.68988	5.29016	5.48675	6.53073
AT1G19310	11.7734	13.2966	12.833	11.6728	18.1736	18.1333	20.5444	27.4134	22.8956	20.1837	16.3103	18.1341	20.1597	24.3671	21.269	18.6656
AT1G19320	0.0797204	0.0357419	0.0719299	0.0934676	0.121339	0	0.0368817	0.0784249	0.140093	0.0413895	0.0418365	0	0	0	0	0
AT1G19330	0.0123507	0.0553732	0.0222875	0.144805	0.16292	0.214588	0.10285	0.35235	0.231508	0.192368	0.246298	0.123564	0.196943	0.441167	0.255385	0.173188
AT1G19340	2.45623	1.80916	1.54343	1.79987	1.52805	1.76229	1.81274	2.24372	2.74053	2.12539	1.9642	1.84834	1.67566	0.783362	1.32065	1.02508
AT1G19350	18.1059	19.9944	17.8979	19.0839	14.9033	13.9173	13.8111	18.4206	20.3876	17.6173	16.5968	14.9577	16.3903	15.4106	15.9842	16.2675
AT1G19360	71.4478	81.2763	76.2689	74.298	68.1827	67.0098	68.7878	70.2341	71.058	64.8551	73.0583	69.0298	73.023	77.2189	76.9984	83.7762
AT1G19370	25.8848	30.4357	25.6488	22.3425	22.0845	22.2452	20.8453	26.3304	27.5221	23.5311	27.9878	25.7335	24.009	25.934	24.6989	24.9818
AT1G19380	3.50074	4.3735	2.66177	2.49032	16.7633	15.4196	16.5961	26.8156	18.6168	13.9684	17.5871	24.1838	29.7145	24.6346	19.3062	17.0561
AT1G19390	0.0148274	0.0664775	0.0133785	0	0	0.0322026	0.027439	0.029173	0.0868542	0.107774	0.0155626	0	0.044332	0	0	0
AT1G19394	0	0	0	0	0	0.421665	0.838341	0	0	0	0	0	0	0	0	0
AT1G19396	3.04404	2.19399	3.2333	3.61414	3.30385	3.64031	4.45662	2.76714	3.61134	3.36088	3.07364	3.27675	2.22731	4.4732	4.69669	3.82381
AT1G19397	0	0.37077	0.298467	0.096959	0.251743	0	0	1.22032	0	0.558161	0.173597	0.15043	2.10168	1.52622	0.135001	0.446016
AT1G19400	6.92421	8.39601	6.82972	7.78613	9.59692	9.79191	9.47918	11.874	11.2277	8.64418	9.54688	9.7041	9.37882	10.8114	10.2245	10.2867
AT1G19410	0	0	0	0	0	0	0.018403	0	0	0	0	0	0.0396439	0	0	0.0214537
AT1G19430	12.206	13.2496	11.3186	11.0866	11.806	12.0027	10.5502	12.7569	11.648	11.6968	11.6678	11.6306	11.1844	10.327	10.7284	10.7931
AT1G19440	31.6336	34.0733	30.9582	32.5149	24.6679	26.3605	23.8228	24.1247	23.3078	20.0508	26.0554	24.6103	21.8955	16.5735	21.3432	24.769
AT1G19450	14.4513	15.5057	11.83	12.6195	17.1114	16.2866	16.3969	16.8425	17.6586	16.2414	19.6912	16.7903	14.3811	14.1049	17.4192	17.7505
AT1G19460	0	0.083312	0.055888	0	0	0	0	0	0	0	0	0	0	0	0	0
AT1G19470	0.156352	0	0	0	0	0	0	0.0307623	0	0.0649404	0.0328209	0	0.0934943	0	0	0
AT1G19480	5.24395	4.89997	5.09899	5.6309	5.64824	5.28904	5.27608	5.19212	4.43363	5.11032	5.32582	4.5842	5.66597	5.17285	5.50384	5.18049
AT1G19485	4.2657	4.09819	4.60125	4.0518	5.82548	5.19814	5.46787	5.15082	4.95983	5.02049	4.62868	4.66731	4.66682	4.363	4.3195	4.15149
AT1G19490	5.09952	4.05084	3.6616	4.18343	3.91584	3.70839	4.22254	4.74548	4.10842	4.67501	3.80934	4.22022	3.09821	3.0268	2.74991	2.85769
AT1G19500	0	0	0	0	0	0	0	0.0373672	0	0	0	0	0	0	0	0
AT1G19510	0	0	0	0	0	0	0	0	0	0	0	0.029762	0	0	0	0
AT1G19520	47.4158	43.6443	42.8875	37.2338	34.3815	34.8237	31.3514	40.8944	41.6999	42.1822	42.7194	39.5295	36.7271	22.2245	25.082	25.2792
AT1G19530	0.030151	0	0.0272046	0.0707008	0.0305944	0.0327414	0.111592	0.148305	0.141292	0.0313078	0.284814	0.274227	0.330541	0.323099	0.131254	0.227659
AT1G19540	0.146869	0.210712	0.225279	0.189415	0.0447087	0.0159487	0.135895	0.0144483	0.0516186	0.076252	0.0308302	0.187011	0.131736	0.19236	0.111887	0.079211
AT1G19550	0	0	0	0	0.222112	0.237699	0.405074	0	0	0.0568228	0	0	0	0	0.0595556	0.118056
AT1G19565	0	0.0331499	0	0	0	0	0	0	0.129933	0	0	0	0	0.0440184	0	0
AT1G19570	6.02404	3.89487	5.2065	6.65395	14.1234	14.0816	17.8365	6.45639	6.94593	7.70372	2.9617	7.75701	8.91073	14.534	8.79882	9.02865
AT1G19580	17.4791	16.0103	15.8316	15.6454	15.2433	14.7677	15.1793	13.0746	13.573	14.7902	14.9641	13.9317	14.1689	11.5888	12.9301	14.1623
AT1G19600	16.6852	15.3182	18.1973	18.3179	20.2291	18.2988	19.1983	21.0315	23.7831	21.8891	19.3403	18.5694	19.2074	19.827	21.6242	20.6454
AT1G19610	0.158355	0.189325	0	0	0.214244	0.802477	2.00247	1.66167	2.28805	3.72708	0.27701	3.88868	7.99618	6.91341	4.48078	3.07459
AT1G19630	0.00885984	0.0158889	0.00799404	0	0.00899013	0	0	0	0	0	0	0	0	0.0105491	0	0.00955676
AT1G19620	0	0	0	0	0	0.0796832	0	0	0	0	0	0	0	0	0.0399293	0
AT1G19640	0.0127658	0	0.0460731	0.0598686	0.0129535	0	0	0.0125583	0.029911	0	0.0133987	0.0116106	0.0127226	0.0151998	0	0.0275398
AT1G19650	1.24947	0.890552	0.915381	1.25207	1.98303	1.80908	2.05529	1.55484	1.43877	1.36394	1.1657	1.41807	1.58582	1.06809	1.66197	1.54357
AT1G19660	0.171434	0.0236495	0.214174	0.803987	0.588771	0.515527	0.915139	0.467026	0.772464	0.588807	0.7751	1.5832	1.83997	5.10302	3.64534	3.21475
AT1G19670	0	0	0	0	2.29963	2.85372	3.43544	0.118589	0.169471	0.0751037	3.66922	6.00825	5.47841	11.9993	5.95615	3.95292
AT1G19680	7.61187	7.75357	9.28188	9.97003	13.9449	13.8513	14.8524	12.9712	12.6861	12.6992	12.4686	11.4419	13.5535	19.0934	17.3653	16.3182
AT1G19690	11.6152	11.4602	10.3351	9.11804	9.33907	7.61587	8.14413	9.01463	10.3587	9.59858	8.33128	8.13329	6.90951	7.68058	7.08588	6.61124
[truncated: 25,657 more rows]

## Sheet: S3
Supplementary Table S3. A list of 8,296 differentially expressed genes (DEGs) identified from PEP1 treated samples compared to the mock samples (FC ≥ 1.5; FDR < 0.01) and their expression values in RPKM (Reads Per Kilobase of transcript per Million mapped reads). (supports to Figure 1)
Time course	Total	AGI	Mock3_3H	Mock4_6H	Mock2_12H	Mock1_24H	PEP1_3H_1	PEP1_3H_2	PEP1_3H_3	PEP1_6H_1	PEP1_6H_2	PEP1_6H_3	PEP1_12H_1	PEP1_12H_2	PEP1_12H_3	PEP1_24H_1	PEP1_24H_2	PEP1_24H_3
12H 24H 3H 6H	1313	AT1G71695	2.09951	2.04281	4.37982	4.20734	20.8203	21.9419	19.44	19.0573	17.8106	17.1776	19.7387	21.4652	30.2583	51.7515	33.917	29.0872
		AT1G56250	0.228504	0.0455323	0	0	13.6542	11.5521	16.5385	10.1156	5.6217	4.27087	18.6537	31.5897	31.5282	50.424	32.2457	25.1681
		AT1G24100	21.7135	21.2527	29.8358	23.9557	91.4932	89.1587	87.5583	42.4388	39.9297	41.6067	58.8879	69.9741	73.3738	107.517	115.558	99.4281
		AT1G72450	0.746514	0.307917	0.889103	1.08531	9.605	9.29005	10.3748	3.89223	4.28538	3.10062	6.0645	10.1573	10.2522	15.8393	11.6666	10.9834
		AT4G27830	1.51837	1.26919	1.6138	1.97632	4.30872	5.39358	6.01254	2.60763	3.01494	3.62088	3.57896	4.04929	4.84748	9.2232	6.97387	6.41241
		AT1G15210	103.865	113.777	108.936	98.7602	70.5194	69.395	60.7467	62.9763	66.406	63.1769	70.9474	69.1538	60.3583	43.8173	58.7134	63.5623
		AT1G79700	0.519449	0.496157	0.499253	0.423669	2.24585	2.39119	2.9256	4.53242	4.35247	2.21614	3.29493	2.51628	3.60134	4.54456	4.12928	4.55555
		AT1G52200	2.40695	1.04432	3.43274	3.02683	7.74065	8.26278	9.68068	5.8814	5.77608	4.75672	7.25289	10.7339	14.7991	20.3616	15.3789	12.9395
		AT1G04310	5.25579	5.41347	4.68532	5.55625	10.7429	11.0314	9.98269	10.4276	10.5575	8.21887	8.33409	8.04723	8.32808	8.04372	8.81988	8.18432
		AT2G31920	4.58248	4.04502	3.34895	3.79939	2.47703	1.65873	1.61149	1.93803	1.94003	1.70468	2.18758	1.6879	1.65038	1.24082	1.25843	1.0933
		AT1G74000	0.405208	0.572963	0.449981	0.255814	4.88655	4.12942	5.56626	2.28442	1.69802	1.90958	1.63576	2.66483	2.19005	4.91746	4.24028	4.11865
		AT5G57670	0.51809	0.474661	0.55892	0.937556	0.0799991	0.0978436	0.0729486	0.144037	0.0923634	0.152034	0.0945699	0.245848	0.134697	0.134103	0.0980589	0.182231
		AT2G38860	11.8595	12.905	18.7956	13.8141	75.6975	84.5647	78.8279	42.2313	40.9396	49.5787	79.5149	102.007	131.06	233.451	201.886	141.399
		AT1G43650	1.59063	1.47835	1.89613	3.6754	0.848246	1.04646	0.784231	0.536824	0.516877	0.458124	0.511817	0.62303	0.636417	0.539143	0.379071	0.375712
		AT5G20250	19.3544	26.0532	23.8422	26.7677	62.7186	53.7036	61.679	293.12	235.742	132.752	165.458	161.205	226.962	185.91	223.403	236.233
		AT3G10450	0.0378607	0.0226327	0.0341608	0.029593	0.15367	0.205567	0.490443	0.235888	0.32527	0.511072	0.0397379	0.39026	0.402482	1.38244	0.906486	0.544517
		AT3G28930	3.3191	3.20511	3.66665	3.1431	12.6296	15.4567	16.7138	5.58845	5.63324	5.61151	13.622	17.3772	18.5538	44.0034	34.3389	25.9334
		AT1G69295	34.4776	30.7403	29.048	30.2072	21.4481	19.5274	19.7246	21.9465	19.9934	22.931	22.9894	19.5115	19.1344	11.6446	13.7009	13.8549
		AT1G27380	1.24274	0.961389	1.49506	2.57124	0.370885	0.582139	0.383292	0.503399	0.314019	0.177116	0.204604	0.199461	0.67998	0.493228	0.318229	0.499398
		AT5G05340	0.579135	0.03462	0.156762	0.0905337	69.7541	78.2549	97.205	9.49539	17.075	9.42121	83.3563	137.336	120.245	316.001	268.581	215.018
		AT1G80840	1.97817	2.79506	2.61418	2.76441	17.6801	18.7038	19.191	37.4462	23.9006	16.3495	16.589	21.8444	26.3462	31.7852	27.1607	23.062
		AT5G61900	0.073678	0.471898	0.883208	0.900854	0	0	0	0	0	0	0	0	0	0	0	0.0454134
		AT2G40900	3.85159	2.28964	4.69795	8.83083	1.53434	1.73496	2.07228	0.687633	1.103	1.18499	1.00315	1.54394	1.22265	1.68152	2.0027	2.00034
		AT5G24100	20.1355	21.3556	22.5837	21.7217	9.44805	9.4449	8.11082	7.40296	9.10355	10.178	8.67102	9.90686	7.11938	5.53511	9.70307	11.3964
		AT2G19190	0.0795567	0.115923	0.0987005	0.139914	4.36932	3.49886	4.49033	0.94895	0.873781	0.55761	3.80974	3.63597	4.55905	9.41335	9.16685	7.73404
		AT3G14990	92.4426	108.037	115.256	157.501	280.77	289.323	339.378	217.353	235.028	225.654	246.826	329.971	384.555	631.996	570.873	507.586
		AT5G52750	0.22417	1.27306	0.707923	0.438045	3.86693	3.2863	3.69899	6.72609	3.37033	3.1812	6.19584	6.59229	9.86739	13.6125	11.1817	7.33471
		AT4G17490	8.07893	13.7614	13.8212	13.0029	20.2152	27.2938	26.793	49.9648	32.5668	33.5856	38.1729	52.7783	65.9713	65.1976	57.9537	45.696
		AT3G25730	20.1884	22.1228	17.1165	14.5543	46.2036	45.5061	50.8841	35.2081	34.3992	32.9918	25.1335	30.359	33.37	29.4685	26.0325	27.2834
		AT3G55420	14.3344	11.1719	14.0807	15.8001	6.06317	5.34969	5.20532	5.31539	5.02678	6.53458	7.33906	8.06518	6.74701	5.52516	6.6413	7.74809
		AT5G49520	0.559844	0.386155	0.155426	0.302947	2.11208	2.7903	4.13081	5.917	4.30524	6.14116	3.49548	4.11264	5.47938	9.52025	8.09249	4.76912
		AT3G01840	6.01686	6.00028	4.32957	5.97759	3.10022	3.66381	3.65948	3.59571	3.27194	4.57387	3.856	3.08568	2.22301	1.1159	2.12153	1.39508
		AT2G27430	4.3323	5.03857	4.20888	4.33759	2.30682	2.29403	2.45079	2.55292	2.39953	2.83941	2.4874	2.63335	1.79546	0.817162	1.3421	1.46901
		AT4G19990	4.28639	4.91892	5.32034	5.05159	7.68473	8.06726	8.85694	8.7612	8.00082	6.92994	7.92555	8.13033	8.67661	9.53301	9.41439	7.91755
		AT2G26530	4.837	5.73984	7.14358	8.23862	29.815	37.186	36.6506	28.7871	25.9935	25.1129	29.0212	46.9478	51.9958	81.8616	55.7316	47.4245
		AT2G16580	6.4823	4.81919	5.63271	5.52896	3.06854	2.76367	3.03359	2.56257	3.98127	3.55981	3.66111	3.581	3.02877	2.24596	3.01414	3.39114
		AT2G02930	0.132913	0	0.0299811	0.194791	11.43	12.2682	13.8046	4.7398	4.98278	9.90238	7.3239	15.836	22.8831	65.2802	45.8177	24.0499
		AT1G03090	3.7734	3.46588	3.92439	4.09131	8.70817	8.31302	9.13027	12.0232	11.746	7.24688	8.79719	8.68616	11.5731	17.872	14.1551	14.4709
		AT3G28917	0.875771	0.62823	1.42234	2.09466	0.17773	0.152162	0.129653	0.0344616	0.123119	0	0.257374	0.0318609	0.0698249	0.0417101	0.0381242	0.151145
		AT5G42146	4.67208	3.37193	4.00988	6.14577	2.08132	3.2792	1.79245	1.51337	1.4685	1.53823	1.97345	2.53922	1.64674	1.08544	1.05413	1.41354
		AT3G01970	0.742529	0.689591	2.20132	1.77224	14.5039	18.6894	20.9058	16.9833	15.7203	15.3653	25.4122	31.4997	41.3882	73.1597	60.7804	47.3983
		AT2G20750	39.2196	37.7073	45.3856	51.3398	13.7619	12.0336	11.9752	16.881	17.8993	24.6235	17.9456	15.9456	14.8354	11.2005	21.0827	20.093
		AT5G10430	431.476	427.63	481.228	453.88	211.342	180.602	181.932	238.705	220.659	265.629	227.415	184.15	189.062	130.011	196.238	217.454
		AT1G69080	3.75021	4.52006	3.6474	6.36696	0.642464	0.581773	0.540778	1.19782	0.656172	0.429868	0.792343	0.28793	0.582474	0.376937	0.503546	0.76176
		AT1G78080	51.55	59.0729	45.5468	45.4253	69.517	83.5743	92.3415	75.9435	90.0362	103.477	67.2421	84.466	83.4087	99.692	98.5042	78.2225
		AT5G44870	0.136363	0.0229264	0.184556	0.179862	0.77832	1.02729	0.906872	0.704272	0.569122	0.690274	1.53858	2.51923	2.34431	3.69375	2.93098	2.40859
		AT1G21130	0.503693	0.614248	2.01785	3.07087	11.2851	11.902	14.6528	10.1678	8.49735	5.89965	37.1124	63.7879	76.0817	138.058	109.963	88.2125
		AT3G10985	61.1481	61.3984	79.6721	84.6533	126.953	143.263	159.608	119.781	116.398	114.228	129.514	178.412	187.718	259.057	249.897	201.289
		AT2G02710	3.74047	3.603	3.81708	4.67275	9.69586	9.98607	11.6978	18.3984	15.4234	9.09089	12.3092	13.9051	17.288	22.735	22.9492	20.7725
		AT1G77120	0.806049	0.690646	0.565662	0.420021	5.48903	3.34559	3.9777	2.04405	1.46893	2.65972	0.902415	1.74317	2.58849	4.47877	2.49522	1.77755
		AT1G74590	4.427	4.72975	6.31736	4.63824	12.648	15.854	16.0653	16.8334	12.9843	14.5078	19.0144	29.2414	34.5766	63.3278	44.1472	30.6156
		AT3G47480	0.143497	0.193006	0.129474	0.252363	1.45607	1.75303	1.49371	1.16461	0.966639	1.49002	3.80294	4.89419	5.68471	8.84184	8.90157	7.46833
		AT3G44220	2.20114	2.02855	1.89409	2.1267	1.09607	1.0402	1.1692	0.982436	0.668553	0.825351	1.06957	0.815613	0.751545	0.339736	0.465793	0.527618
		AT4G17670	5.99982	5.55756	5.92421	5.44174	2.03892	2.02834	2.14728	1.05796	1.45885	1.67505	2.19811	2.11069	1.49488	1.68485	1.84801	2.07585
		AT5G03110	2.03001	1.58623	1.7008	1.87005	3.91373	3.55855	4.02497	3.22376	3.94105	4.15555	3.25686	4.16739	4.62433	5.97359	3.94511	4.19168
		AT5G56550	1.21184	1.67652	1.09341	1.33962	6.39421	6.95573	7.9451	47.0045	24.8651	10.9654	10.7205	17.2569	18.7372	18.5927	20.4986	24.2758
		AT2G19800	3.17662	3.74227	2.93815	2.13491	9.80486	10.1177	13.86	67.2071	55.2933	29.1068	37.4705	39.1428	43.554	43.9791	52.5656	63.7557
		AT5G44670	7.32031	8.71196	9.04825	9.83865	4.22729	4.58858	3.81344	2.44436	2.71922	3.52249	3.10766	3.12597	2.43186	1.29324	2.26695	2.50365
		AT4G08770	58.0013	54.7592	58.5494	36.2133	234.818	258.297	267.957	134.563	142.358	123.979	190.396	225.527	225.598	398.366	315.276	279.608
		AT1G66465	0	0.021068	0.0423989	0.0550943	2.02649	2.09216	1.80441	0.62407	0.880825	0.853893	2.2441	2.94898	2.06062	3.72072	4.09124	4.5872
		AT5G23750	6.17113	6.22734	8.25845	10.9525	1.7426	1.80341	1.83349	2.02361	1.98982	1.11697	2.25807	3.3127	2.95288	1.99985	2.44407	3.09417
		AT3G19660	1.64654	1.59695	2.00106	2.71842	6.34204	5.65592	6.56041	5.28909	5.47199	4.81511	5.39615	6.08187	8.4393	17.2042	12.6898	8.91653
		AT2G39570	17.9657	18.8357	17.4423	19.596	30.6526	26.2006	38.7073	53.9329	53.5613	35.3347	40.6821	45.5893	55.7079	77.9374	85.2331	83.7588
		AT5G13870	39.8694	31.2814	31.5895	36.1685	16.5484	13.6751	12.5116	14.3742	11.2167	13.2989	12.9363	12.8346	9.88027	2.82871	5.7348	6.45469
		AT2G46890	22.9632	26.5094	21.9514	24.6696	12.9849	13.1546	11.1385	13.982	14.1029	14.338	12.3694	12.3288	13.0559	12.8879	14.89	15.8765
		AT2G24180	9.79162	8.02248	8.22845	11.6377	33.4888	37.1524	41.9068	22.2492	22.695	25.6574	46.5895	70.1446	77.1689	206.539	154.537	105.763
		AT5G45970	0.667728	0.427671	0.788956	0.745593	0.290377	0.224434	0.250075	0.0781996	0.24213	0.247623	0.133492	0.361491	0.142601	0.151436	0.103813	0.171488
		AT5G26920	0.0375064	0.212998	0.0789627	0.190555	1.04025	0.787422	1.23777	3.05014	1.72831	1.27222	3.22801	3.50221	5.23315	7.30896	5.93226	4.71994
		AT4G37950	0.457297	0.721122	0.825218	1.05382	0.192009	0.119865	0.175087	0.155126	0.249396	0.171925	0.165507	0.193616	0.14144	0.178367	0.231678	0.34869
		AT5G66815	15.6677	12.3064	17.3694	13.8127	4.62153	2.63779	3.8209	2.32988	2.06318	3.97261	4.07926	2.98254	1.57358	0.144612	0.264359	0.655043
		AT2G27930	1.70994	2.13493	2.65602	2.7915	0.373372	0.634617	0.861178	0.617498	1.03966	0.899007	0.954153	1.08274	1.2943	0.360804	0.753794	1.00393
		AT1G70700	1.01597	1.00949	0.780422	1.14288	8.31692	7.20097	7.0631	2.59319	2.94343	2.22394	3.91953	5.66908	5.02162	15.3172	11.6545	9.34464
		AT3G50840	2.71755	3.77088	3.54785	3.41758	1.40186	1.35187	1.25022	1.13507	1.20945	1.13503	1.32257	1.21511	0.983485	1.06652	1.40441	1.93238
		AT3G50740	2.30758	2.50386	2.53699	2.31901	5.80459	5.34859	6.31575	6.61949	6.83803	7.57092	3.74493	4.92065	6.26159	9.12006	8.25157	7.88562
		AT1G22180	2.3073	1.70478	2.66473	2.83502	3.95199	4.65025	5.67026	4.19459	4.23842	4.94497	6.41264	7.97434	8.79327	16.9888	12.6958	10.8312
		AT5G38450	0.520055	0.689771	0.909141	1.42272	0.0439752	0	0.0400996	0.106584	0.21578	0.135002	0.284292	0.137957	0.15117	0.180604	0.365527	0.420722
		AT2G44080	5.42697	5.64386	6.05769	4.13255	29.7763	32.838	35.7973	17.7776	19.5652	16.7022	18.0571	19.9725	21.2721	25.7802	30.7487	28.2735
		AT2G39210	20.447	21.6129	22.2575	18.6374	41.2246	41.5786	40.8438	58.8158	47.2652	42.2185	41.1098	41.4894	43.0703	60.5369	54.3931	47.6991
		AT2G01340	0.753438	0.493703	1.54265	0.815412	4.73413	6.54535	5.76481	6.30015	4.85473	4.78434	9.27663	23.6678	22.8155	28.6035	14.0341	8.65842
		AT2G01950	12.4785	13.8833	13.8283	15.4281	6.9896	8.02577	7.52627	7.15741	8.22931	7.68522	8.22971	8.74051	8.5552	6.78072	8.2485	9.53045
		AT1G75780	115.698	139.094	119.063	119.43	45.7904	42.2609	38.2675	70.8592	71.4601	63.1273	82.285	68.4143	63.6261	47.2145	67.7977	74.6893
		AT3G16530	2.07674	0.116386	0.058556	0.266312	53.9001	68.2537	99.4105	2.10683	3.5354	3.94219	34.705	63.5409	72.2784	141.948	74.478	48.302
		AT1G76470	12.376	11.9228	12.0156	15.0138	17.9341	24.3018	19.9876	23.9675	26.4575	22.3881	32.2272	29.4892	29.2351	31.152	42.3657	42.5199
		AT5G48070	1.44904	0.340808	0.514402	0.751982	33.8904	29.7682	29.6507	13.5305	14.2487	11.0011	9.97304	13.9786	15.7199	20.1948	17.1402	22.856
		AT2G34140	2.79524	2.37953	2.58593	2.48906	4.30836	4.91809	5.86026	4.14212	4.84989	6.2091	4.12221	5.7604	5.6421	5.51891	6.12264	4.96157
		AT5G61570	3.66438	3.05871	3.17188	3.61516	1.13362	0.873483	0.84075	0.879227	1.11686	0.912573	1.43836	1.08383	0.653202	0.762648	0.988883	1.30147
		AT1G32928	1.42398	1.17045	1.33836	2.22605	3.55209	3.73694	3.29394	12.3157	7.92413	4.62066	7.65973	11.6022	9.57937	7.41775	9.68576	11.4559
		AT3G09940	57.2252	52.4869	48.2955	39.0784	179.364	192.333	188.476	82.6434	87.8858	80.6714	92.2545	122.364	106.596	143.168	90.8244	96.7616
		AT3G60120	0	0	0	0.014081	3.13194	2.83006	3.75604	1.84311	0.970834	0.536241	6.26489	10.4972	11.4068	23.2373	16.3904	11.5556
		AT5G08350	5.44393	4.88147	4.75349	4.81276	7.5732	9.79711	9.83056	28.2026	22.7079	19.4429	18.8926	22.3408	19.8426	20.5957	20.9274	27.5375
		AT4G24230	1.66343	1.36727	1.15693	1.9706	4.36039	5.02389	6.3329	12.0685	8.81004	3.49049	7.07456	6.94993	8.85892	13.7404	13.634	15.3448
		AT1G71050	0.874658	0.464764	0.409207	0.493753	0.0657422	0.140712	0.0899224	0.223078	0	0.0672752	0	0	0.0322852	0	0	0.104829
		AT5G36925	0.763629	0.648693	0.761532	1.31941	8.64578	7.72498	9.18539	6.87959	3.81389	4.25676	6.91812	8.33434	10.4544	17.036	11.11	10.0578
		AT1G48240	4.68308	5.26853	4.5841	4.90808	2.76041	2.32014	2.22979	3.11613	3.52176	3.17304	3.40288	3.37807	3.02071	2.10024	2.83896	3.25598
		AT5G54030	2.15766	2.4731	3.03025	2.11178	1.48498	0.977962	1.24994	0.830583	1.67053	1.42219	1.45725	1.45048	1.12193	0.335094	1.04137	1.09286
		AT2G30750	0.554661	0.423672	1.24188	1.51739	10.4225	17.4448	16.1568	7.15405	6.88311	8.38314	32.6442	52.9694	71.0637	196.242	137.429	78.9079
		AT5G65600	0.0294296	0.079167	0.0265537	0.0517569	0.701766	0.671119	1.32068	0.332941	0.241344	0.168073	1.48266	3.61349	3.27031	4.78308	3.33095	2.47608
		AT4G18910	0.266984	0.0704117	0.127532	0.294611	1.243	1.46666	1.72924	0.58709	0.97514	0.896912	1.35166	3.61381	3.61558	5.9651	4.52931	4.48918
		AT1G23160	9.20194	9.1885	9.01392	10.9294	2.83421	3.83325	3.29792	6.77666	5.38015	3.9679	9.10063	5.81329	3.67175	2.6728	4.30791	4.45458
		AT1G08230	1.02139	1.01877	0.963	1.34554	2.11941	2.41769	3.14316	2.98052	2.32597	2.32374	2.21634	2.41114	3.06526	6.57262	5.63287	4.93925
		AT3G21510	10.0496	9.99769	12.6676	14.1872	22.3056	24.782	24.2732	21.3867	22.5203	23.9486	24.8531	30.0661	31.4777	40.7368	40.1565	38.4733
		AT2G24550	25.592	31.9099	30.374	29.9217	52.0571	57.7211	60.8467	67.6346	60.1306	46.8124	49.7848	62.3146	61.2558	71.5149	67.0977	68.859
		AT2G47260	0.691558	0.574733	0.44135	0.553726	4.33017	4.43257	5.6653	6.05651	5.612	6.00744	2.60242	3.57444	4.69006	6.66765	4.77274	3.32951
		AT2G41700	1.3375	1.16305	1.38143	1.46315	3.15402	3.30634	3.34648	2.27062	2.2167	2.50166	2.43469	2.79551	3.30509	4.42327	3.47396	2.99447
		AT1G30320	2.78643	2.05562	2.74269	3.40058	6.76008	6.56054	6.93777	5.32033	5.68302	4.52413	6.03529	7.4992	9.1894	13.5725	11.3029	11.435
		AT4G16260	5.3528	6.02567	7.4432	10.3511	11.4509	17.2619	15.0943	17.7351	16.2068	16.3136	88.3347	173.388	191.611	384.998	333.414	274.87
		AT5G20410	1.56913	2.21529	1.77727	2.329	0.338766	0.743207	0.571484	0.821079	0.88003	1.00533	0.946107	0.819845	0.748639	0.795025	1.03551	0.720236
		AT1G03790	0.0208863	0.0187284	0.0188452	0	0.105967	0.294849	0.0966282	0.493126	0.318097	0.173501	0.284984	0.151971	0.374683	0.845534	1.20472	0.765994
		AT4G19700	9.22202	8.26922	8.42549	6.46018	15.1252	16.5961	20.0443	14.1503	15.3225	19.784	13.6058	17.9092	22.428	24.1361	21.0195	17.2047
		AT1G02220	3.87254	4.37829	4.42249	7.96203	6.96677	8.87774	10.386	9.47802	10.9366	11.8497	11.0548	18.6145	22.3363	62.9489	46.0744	29.7647
		AT5G15950	15.9408	16.1367	11.271	20.6802	9.75592	9.70312	9.65675	5.29173	8.64671	15.0493	8.6282	7.72054	4.38138	1.80865	5.99028	2.94932
		AT3G57760	1.39224	1.07006	1.31003	1.21258	2.50252	2.095	2.87087	2.97403	2.9359	2.45762	2.29628	2.40589	2.83454	3.26803	2.79226	2.05955
		AT3G44300	52.8027	47.4959	45.01	73.0847	85.4912	91.7787	106.305	117.149	131.004	133.431	133.393	129.026	155.345	316.879	295.32	278.29
		AT2G02220	11.2524	15.4384	16.4268	14.7553	22.585	22.8395	23.6574	25.2898	23.2553	19.9758	23.5305	25.219	27.3559	33.1173	32.4223	30.0019
		AT3G04420	2.02014	2.09743	3.2809	3.19124	8.50145	7.6202	8.83437	3.97462	6.60173	7.61775	4.35219	8.60647	9.11287	14.4065	15.7831	10.6429
		AT4G19510	1.75915	1.25037	1.6195	1.83613	2.67026	3.12168	3.26863	2.77874	2.8819	2.56175	2.91966	3.31699	4.43289	4.58078	4.32704	4.09587
		AT2G02340	0.156859	0.365696	0.084918	0.110345	1.46432	0.715407	1.39332	0.925859	0.808567	0.586356	1.31709	2.39677	1.78215	2.09178	2.79964	2.80867
		AT1G72060	0.835202	0.499274	0.502389	1.03363	3.4841	2.31778	3.39171	5.11237	2.71796	1.78267	3.16554	3.88253	5.50295	7.40311	8.83705	4.65465
		AT4G30290	136.411	131.295	99.3517	121.174	36.2997	36.4278	34.2615	55.6477	53.07	51.4515	70.5793	57.1543	44.9168	26.1604	36.7309	48.2552
		AT3G04070	0.260296	0.125678	0.0903306	0.117378	1.62538	2.10907	3.01984	1.16215	1.52473	1.82961	0.987731	3.8243	4.07084	11.062	7.77934	6.26336
		AT5G01360	1.97446	1.67025	2.28571	2.57701	0.718233	0.829319	0.70664	0.64135	0.611019	0.522224	0.840672	1.20284	0.946765	0.842784	0.547338	0.863963
		AT2G38530	0.633074	0.141916	0	0.0371121	2.69801	3.50606	4.36398	7.09976	6.48958	11.2738	1.42859	8.86712	17.0983	18.7314	7.64763	4.98496
		AT4G39955	17.6394	14.7461	20.4908	16.9168	37.1286	41.2649	39.8162	29.9485	28.4175	33.8677	31.2129	34.0274	37.7742	46.1546	39.1611	35.0552
		AT3G10930	1.09138	0.815519	1.31297	1.06632	2.72244	3.4073	3.57649	4.78668	6.55278	4.53302	5.39337	9.51265	8.33899	13.2113	11.0362	8.43682
		AT1G49230	1.29934	1.37693	1.8829	2.07738	0	0.213784	0.255024	0	0	0	0.0826526	0.429734	0.117723	0.562577	0.042851	0.212356
		AT2G37130	33.8881	44.9426	53.9548	64.4779	155.584	155.315	215.929	123.659	124.447	134.666	102.482	156.837	177.095	305.863	262.542	289.493
		AT4G00670	0.922479	1.18167	1.94211	2.31762	0.222868	0.62012	0.365807	0.216069	0.463163	0.228064	0.184422	0.559336	0.437791	0.209212	0.239033	0.284297
		AT3G10080	3.52848	5.21117	4.83793	6.57044	0.912642	1.54016	1.44036	1.97379	2.06687	2.04745	1.96064	1.98215	1.96513	2.75964	2.4471	2.83587
		AT1G32970	0.0232488	0	0	0	0.660538	0.416562	0.645347	0.148661	0.503879	0.096563	0.244015	1.25813	0.787787	1.17647	0.392177	0.526628
		AT2G39010	7.56485	8.8761	7.60601	8.40255	3.85894	3.25013	2.92179	2.71475	2.78259	2.66588	2.24796	2.08532	2.32609	1.19333	1.98724	2.48795
		AT1G78460	0.543777	0.091424	0.643962	0.956321	6.24193	4.42871	7.42138	2.10633	1.95097	1.79979	3.03205	5.19299	5.58874	9.67139	8.65499	8.94489
		AT1G72490	3.75509	4.04369	3.3723	3.16825	6.65914	6.5167	6.91653	4.83336	7.68834	6.57755	5.02788	5.85707	5.96335	9.69426	8.78444	7.00314
		AT5G16370	8.6694	10.7528	12.7872	13.3902	19.1038	19.2794	20.6865	60.7211	41.7207	27.3115	33.0733	36.45	45.063	58.308	49.1709	51.4044
		AT4G35480	2.69461	2.08969	2.49699	4.26929	16.2945	17.2403	22.9447	12.6451	8.0627	10.3979	10.5102	14.4397	19.1251	39.1076	25.5608	22.6634
		AT4G31800	4.9347	5.53107	3.36944	6.29386	10.9957	11.2966	9.16279	29.3403	22.4802	22.6254	13.0359	14.2226	18.1934	17.0114	13.2447	13.1453
		AT3G13470	70.037	44.5575	62.7054	89.9901	26.9849	26.4767	23.5315	41.7144	38.3803	50.7513	45.9501	41.7741	37.7801	15.1222	23.1737	19.582
		AT2G31810	9.89989	11.0218	11.0981	10.8962	17.175	16.1347	17.9437	31.5946	28.6838	21.6719	24.7564	23.3108	27.1906	26.7196	27.8481	29.6887
		AT4G01700	61.4796	70.3232	73.9136	65.2562	342.667	316.072	331.23	136.328	117.491	129.188	141.004	161.954	168.054	240.052	192.806	192.214
		AT5G06870	0.309705	0.083312	0.307384	0.0726223	1.44559	1.64793	2.32116	1.27962	0.580528	1.12556	0.780145	0.873208	0.648182	0.958765	0.943749	0.60132
		AT3G04720	5.74201	5.74685	6.82936	7.37821	18.8035	24.9413	27.0478	27.673	22.9668	26.3486	41.6087	73.7206	83.0067	219.296	166.515	140.891
		AT3G46400	0.462404	1.36349	1.2356	0.698529	0.243625	0.115876	0.123419	0.332419	0.239608	0.267773	0.307998	0.339684	0.336768	0.275284	0.270973	0.41245
		AT5G04120	10.0111	7.84775	7.02138	11.5197	1.6756	1.92768	0.630271	0.284285	0.483644	0.321502	1.38656	0.281605	0.0205717	0.589852	0.763783	0.534364
		AT1G36622	0.145109	0.208186	0.418971	0	1.0896	1.35515	1.2621	1.17056	0.986	1.41636	2.4064	2.402	3.15268	8.67338	6.09581	4.0696
		AT3G43270	3.99969	4.60673	3.25624	3.34188	11.0093	11.1453	11.1982	9.73497	7.97119	7.6857	10.1452	10.7251	11.1338	8.86772	9.90654	10.7362
		AT1G79110	5.06315	4.16499	4.29029	4.61996	1.56362	1.64944	1.34434	1.25605	2.03739	1.98867	1.50184	1.88204	1.46993	1.12707	1.36558	1.35348
		AT3G10340	2.20434	2.30323	4.62678	8.37761	9.20292	9.70675	11.5637	0.973997	1.8493	1.03777	6.0978	10.2113	10.5469	21.4864	18.643	18.1756
		AT5G58787	2.45967	2.40328	3.15295	4.39535	7.1777	7.77351	7.69091	5.87404	5.76318	5.17854	4.30865	6.09417	6.88071	10.7451	9.56289	7.66669
		AT2G03240	10.8542	12.2714	10.9792	13.0493	23.3035	23.2475	23.3439	42.392	34.9644	24.3944	29.3494	31.313	40.5616	54.6699	42.6244	39.5341
		AT4G23250	0.0308534	0	0.00695957	0.0180869	0.485259	0.393673	0.606643	0.159348	0.12651	0.152176	0.526225	0.778705	1.00703	1.84599	1.3683	1.24801
		AT4G23070	2.53561	3.06941	3.59188	2.46747	1.69811	1.21152	1.14961	1.02271	2.25762	1.65872	1.96938	1.52207	1.71839	0.543432	1.02102	1.34018
		AT1G21590	3.20309	3.03732	4.11813	5.07525	11.6405	11.6906	13.1428	7.45981	6.62986	6.33318	9.17273	9.75425	11.7594	21.7741	16.1266	15.8954
		AT4G37450	49.6017	38.2083	45.9328	36.7786	25.1266	21.5508	21.917	26.7532	26.4	34.886	30.5862	29.2992	21.7693	9.81777	15.2163	15.8549
		AT1G07985	11.5986	14.6414	10.762	15.0935	21.5767	23.6268	24.0135	30.8315	26.8389	22.8486	21.5844	23.5669	22.9957	44.4663	35.0035	35.9799
		AT5G42650	11.5737	10.6514	10.2706	10.1044	43.3187	39.319	44.2115	24.3468	23.1194	20.6696	22.1537	26.9315	22.1379	36.9822	27.7644	28.4439
		AT2G17705	3.52219	4.89939	4.35956	4.12957	9.4848	10.2975	10.5291	10.9279	10.5804	9.09642	10.4743	14.3745	17.5964	18.4955	17.8392	15.7328
		AT1G55110	2.10957	2.38759	2.18197	1.53831	5.05128	5.55941	6.10576	3.84688	4.24966	4.28752	2.97022	4.15324	4.48692	6.31013	4.61971	3.87114
		AT4G08685	17.9096	20.2986	19.8468	17.8037	7.64323	7.00487	6.26524	10.5239	13.1899	12.065	11.6066	11.7339	11.8994	7.48978	9.54934	9.59437
		AT2G30380	2.81241	2.54066	2.31033	1.47644	1.04354	1.0484	0.893313	0.99106	1.0573	1.19864	1.21158	1.0308	0.899439	0.249899	0.456829	0.181113
		AT3G01750	3.73945	4.58845	3.27255	3.41184	2.28237	2.21355	2.66657	2.59997	2.27279	2.20421	1.80012	2.03297	1.80736	1.89145	1.89713	1.89549
		AT1G56240	0.261961	0.399323	0.330907	0.337849	9.03766	10.8951	13.501	10.7463	6.50621	4.5426	18.5316	33.9754	36.8117	50.9347	34.8669	25.1202
		AT1G67000	0	0	0.0091274	0.0118604	0.0923824	0.0988655	0.0468003	0.228886	0.071107	0.105041	0.721991	0.791249	0.655314	2.14396	1.49725	1.75678
		AT1G20630	4.787	3.41041	4.97004	5.0743	10.3691	11.3697	14.0666	11.9451	11.1522	9.77109	12.0332	12.3557	14.6174	27.861	24.312	19.5224
		AT2G48010	7.35667	7.71419	8.76348	8.87477	13.0481	14.888	14.4578	16.7471	15.1003	17.5032	13.2891	15.345	16.2542	17.8987	18.5766	16.1494
		AT5G25250	0.197977	0.124266	0.107178	0.162482	1.52675	1.26842	1.70361	0.759564	0.371099	0.698947	5.83898	10.1015	13.0815	18.9994	16.2456	10.6561
		AT3G27580	9.44799	9.87725	8.60401	9.32549	19.0698	20.2967	20.9266	20.7072	21.2449	16.9136	18.3569	16.5999	19.4745	16.534	19.2574	19.4817
		AT1G28130	21.04	26.9568	19.3394	20.8186	11.3144	9.27027	10.4874	13.0752	14.3094	13.542	9.88368	10.8104	9.16244	7.64685	8.27584	8.25918
		AT2G39660	3.66966	3.2764	4.68948	6.18596	11.3467	12.2114	14.1065	9.88498	10.5356	9.97587	11.1746	15.098	17.8625	31.4293	25.522	24.0387
		AT2G26870	1.19749	1.67181	1.31297	1.10186	3.42996	3.81881	3.31001	3.77268	3.28527	3.68308	2.35463	2.15069	3.21776	5.6852	3.86021	4.26746
		AT5G23380	2.85024	2.47947	2.25504	3.46644	4.73752	4.67732	5.02851	6.04726	6.75305	6.11796	4.65477	4.701	6.62454	9.13003	8.71548	7.22722
		AT2G31945	0	0.250236	0.545562	0.436257	1.51026	3.48502	2.66824	3.70621	2.23408	1.83525	1.51335	5.07633	7.64846	10.3006	5.56805	3.66242
		AT3G06778	5.70215	5.15867	4.98415	4.83502	7.87826	9.59214	9.42156	10.5428	11.1537	11.181	8.62997	8.70536	9.79282	7.69866	7.39694	8.59448
		AT3G50480	0.138372	0.248151	0.0499399	0.0324466	0.64587	0.601039	0.384097	0.598942	0.648428	0.574722	0.871394	0.528573	1.18598	2.10886	1.44567	0.835834
		AT3G26830	1.90104	0.685558	1.1373	1.59897	49.2314	40.9059	50.9152	16.5874	12.9513	7.57407	53.4827	58.9746	64.4994	146.39	150.356	118.399
		AT2G28315	3.72859	4.22057	4.1803	5.95138	2.11647	2.82623	1.74207	1.68873	1.55697	1.28416	2.03422	2.60215	2.63062	1.49449	2.35033	2.36933
		AT1G65310	137.911	112.281	116.398	111.703	29.5192	27.8265	24.7218	30.3762	29.5832	28.2417	49.341	44.4054	29.7637	6.4768	17.789	23.8728
		AT2G33570	16.0471	19.4421	16.324	17.4234	8.15738	7.88228	8.08842	9.84343	8.96096	10.0982	10.1253	8.70306	7.91865	5.16701	7.49191	7.32449
		AT5G07030	56.9223	41.1377	44.0906	47.6579	26.8137	22.794	19.8559	23.3586	22.3947	25.0509	26.5668	21.7424	18.1898	7.15079	12.3387	12.5296
		AT5G48175	0.943061	1.71474	1.29999	0.767838	6.43269	6.82722	8.04725	6.72609	4.7569	4.5698	2.50204	3.02586	3.81171	4.89697	4.59001	5.45355
		AT4G31470	34.7058	40.6568	39.4314	47.066	22.3549	25.4	22.4565	18.9983	19.5332	18.7244	17.5418	19.4555	20.0039	15.996	20.6258	29.5432
		AT1G44090	0.103538	0	0.0186841	0	0.630366	0.69709	0.651452	0.387053	0.436676	0.19352	0.19561	0.320176	0.227015	0.468463	0.157754	0.312712
		AT3G53980	1.41747	0.423672	4.26316	10.9283	0	0.139932	0.0794879	0.0845111	0	0.089203	0.0901665	0.0390667	0.0856167	0.15343	0.747944	0.370658
		AT5G54080	6.32816	6.51752	7.0856	8.4474	11.5917	10.8321	12.8981	13.4882	11.9393	9.48697	10.2696	11.7306	13.538	20.3498	16.9823	16.215
		AT2G40480	7.22696	7.38781	5.69315	6.37808	2.2786	1.82029	2.53138	3.06472	3.96468	3.76033	2.62248	3.02041	2.58472	2.10886	2.09966	2.13223
		AT1G18390	2.75313	4.70546	6.72963	4.5973	7.25494	7.36545	7.25627	8.96233	7.59432	6.20264	7.17155	8.36945	9.59508	12.0891	10.4505	9.62901
		AT1G28190	2.65621	3.0662	2.67212	2.68471	17.4109	20.8209	23.1931	19.2224	18.1703	14.2028	21.2779	36.7654	35.7529	55.4739	41.0024	31.9448
		AT1G66460	1.06869	1.25863	0.993041	1.83272	0.339889	0.467667	0.678903	0.392286	0.261614	0.198751	0.435279	0.362682	0.572282	0.30387	0.520774	0.55057
		AT1G32200	4.13536	4.40213	3.99063	3.99286	7.29281	6.24367	6.80354	8.11456	6.65824	6.07362	7.53186	6.5971	5.54293	6.51684	6.14911	6.20197
		AT3G59750	1.67865	2.31838	1.70611	1.53831	6.18684	6.68387	8.76588	3.6634	4.15924	3.28576	4.5971	5.05408	6.90345	8.29353	7.72751	5.41128
		AT5G19190	8.38277	8.52673	6.26359	7.49409	3.58848	3.84031	3.97515	4.89639	5.95379	3.75376	3.21691	2.64465	2.66298	2.24574	3.19305	3.67338
		AT1G75190	0.607486	0.78682	0.730828	1.46405	1.95199	1.97903	2.12346	2.42366	2.64907	2.55822	1.87739	2.33284	2.32082	5.58559	4.33407	3.96803
		AT1G23850	4.53552	4.4805	6.54305	5.85842	10.2185	10.7964	11.9023	12.1503	11.1674	9.5521	9.57458	12.1423	11.6452	21.3571	14.7244	13.4607
		AT1G15330	0.116349	0.0521638	0.0787341	0.204618	0.383694	0.505378	0.376792	3.7485	4.83887	1.41955	1.19064	1.71958	2.84091	2.45895	2.65908	2.82376
		AT5G05250	0.103318	0.32425	0.233053	0.51482	0.0524184	0.0280485	0.0238994	2.69343	2.81418	4.55946	1.0844	3.40636	6.02365	4.95143	3.68244	2.92542
		AT3G49780	3.8805	2.53226	3.07967	5.59777	9.50376	9.64121	14.3998	7.33509	7.04533	6.87738	9.40393	15.6881	15.0443	43.0107	33.4095	34.0119
		AT5G54370	369.387	396.922	366.752	347.829	269.311	233.813	223.691	261.293	224.214	247.432	212.892	241.78	190.088	101.321	132.617	154.356
		AT3G23250	0.478041	0	0	0	8.86987	9.41816	13.6488	4.23246	4.0803	3.30921	10.1782	15.0725	17.4462	33.2026	25.9879	19.398
		AT5G02290	4.53388	5.04677	4.71919	5.49902	7.06668	7.90214	7.95623	10.3466	8.40864	6.833	8.80132	9.90185	11.091	15.772	10.8584	10.4403
		AT2G47160	7.36425	6.39898	7.68198	8.34365	18.9378	19.8901	21.9551	14.0016	14.8978	16.6521	13.8567	15.4961	18.0372	23.461	20.4409	19.4044
		AT5G37660	15.5208	13.4152	15.1362	14.6438	8.18793	8.30135	7.69852	10.1601	9.36296	10.8444	8.79354	8.83149	9.08092	5.24063	7.33219	8.16261
		AT3G14810	0.291309	0.377305	0.4186	0.746336	0.15327	0.105445	0.109813	0.0424556	0.0505597	0.0896253	0.169862	0.0392517	0.0107528	0.0513855	0.0469678	0.186206
		AT1G11330	0.771987	0.51917	0.975165	1.45949	3.60336	5.42807	5.06262	4.57564	4.48813	4.78959	4.38555	4.73938	6.33775	9.90416	7.87646	7.05723
		AT2G47550	9.94306	18.717	14.9279	9.27856	26.1635	27.3238	25.9104	26.044	23.424	21.0845	24.6063	27.6713	33.8404	38.6897	34.3771	36.1446
		AT3G14590	1.99943	1.9758	1.88688	2.72695	4.93752	4.96277	6.45623	4.71665	4.39798	3.74977	4.1436	5.76169	7.01503	7.32417	6.76111	6.23905
		AT1G62422	4.20232	3.36849	4.02145	3.99384	10.9833	9.81813	11.1642	7.89224	8.24255	6.84283	6.31528	7.99157	10.9779	10.7652	10.4287	9.61518
		AT1G67360	47.0271	43.6199	39.705	59.7867	28.8009	29.2107	27.9852	24.3391	27.2782	34.0671	30.5838	32.7597	28.7179	21.3952	28.8051	25.2904
		AT1G02920	1.73976	0.569527	0.747497	0.518036	67.7834	91.0127	101.159	19.5598	18.9583	38.8255	115.097	163.105	232.752	818.461	582.831	379.313
		AT1G13530	5.13234	5.75259	6.17439	4.74901	7.68407	9.56199	8.75275	14.7261	12.6738	10.6846	12.1467	10.8918	16.6739	17.2244	16.2364	14.6271
		AT1G06570	9.79682	8.95196	11.2177	15.315	17.1599	18.5667	19.7914	20.239	20.5498	14.1207	18.6555	20.324	21.8521	34.7165	32.2142	30.4946
		AT1G35910	0.78855	0.785643	0.980277	0.945076	2.27597	2.60695	3.22658	2.13758	2.03239	1.83776	3.67843	6.24756	5.8854	10.0984	5.95006	5.14127
		AT5G42860	52.4185	58.5243	53.1814	51.4605	35.0276	36.5043	31.1225	34.6935	34.6179	36.3748	38.2111	35.5777	33.0718	27.9314	30.8756	34.3955
		AT3G45780	9.0058	9.53641	8.16307	8.46038	4.06785	3.2355	3.13021	4.92588	5.67223	5.2853	5.4021	5.05755	3.90256	3.64	4.82452	5.14445
		AT4G37610	14.4592	23.5935	14.8007	12.9509	30.708	32.7282	36.3084	82.1914	51.3515	41.369	37.9078	48.7841	45.5194	35.3435	45.5647	43.9784
		AT1G67810	3.97537	3.93242	6.77523	7.58321	14.1824	17.1991	18.2748	25.0786	20.8469	15.9874	21.4916	29.1547	35.1543	45.5303	35.7101	36.789
		AT5G46050	1.01813	0.904717	1.40692	0.494688	4.37441	4.05388	4.23501	4.37631	4.7926	4.43831	2.73411	3.91257	5.5031	11.4236	7.47676	6.75751
		AT5G23510	1.18944	1.3083	1.44525	0.818138	7.77265	9.05864	11.1377	5.25771	4.70064	4.2322	6.3586	10.7748	11.8068	17.2214	12.7204	9.39159
		AT5G61890	0.741399	0	0	0	18.0795	16.2577	24.8288	3.57618	4.06268	3.97339	7.80669	9.59261	10.8689	18.4241	19.4169	15.2462
		AT1G33440	1.06496	0.727563	0.800738	0.817536	0.231561	0.123905	0.187691	0.149664	0.237644	0.171138	0.146373	0.161431	0.0884463	0.135858	0.331141	0.191454
		AT1G53230	1.75928	2.61724	2.23673	3.51589	1.46058	1.41111	1.66482	0.708009	0.936842	0.685041	0.986202	0.945503	0.89659	1.11877	1.08786	1.74671
		AT5G06730	0.770042	0.828579	1.15137	1.34135	11.4972	10.2494	8.81467	5.84379	6.46956	5.96262	16.8341	20.4105	23.5713	62.0062	47.3372	34.4823
		AT4G35110	5.02922	5.85759	5.01865	6.15284	13.6454	15.0928	15.1868	13.2157	10.647	9.8909	11.5899	14.8535	16.1535	26.377	22.2651	21.5224
		AT5G59790	4.45158	3.63378	2.81159	2.46563	5.10893	5.53413	5.48246	8.56217	6.65384	8.09712	5.2523	5.96145	6.80778	7.38394	5.14537	4.52026
		AT5G10300	10.1402	8.2416	8.43981	6.86624	16.4793	17.4297	16.9587	14.0296	13.3724	13.4853	12.9479	14.0312	15.1588	21.0157	13.5142	10.6746
		AT1G27290	6.83145	10.5448	11.3151	12.0428	18.2458	18.4664	20.2497	25.4177	21.0658	14.2124	16.3121	20.637	23.0755	33.8722	31.7568	34.5018
		AT5G47220	0.147428	0.237953	0.31925	0.138281	4.33828	7.1402	5.37463	6.99056	3.31616	3.42909	2.50675	4.42488	6.37675	5.02038	3.52982	3.14869
		AT4G38540	9.42699	7.61499	14.7568	13.9587	48.2404	55.641	56.9975	42.1718	40.7724	39.239	51.8389	61.9394	74.9383	132.685	98.769	87.0021
		AT5G64900	0.458301	0.379339	0.445324	0.785332	6.79675	6.20181	7.40467	5.65302	3.5106	2.30621	9.17647	13.05	12.3674	23.9262	18.7998	13.8038
		AT2G18150	1.0865	0.0414572	0.0625739	0.433654	2.86175	3.66505	3.76458	2.86541	4.36026	3.28854	10.6758	16.9673	19.2835	59.6735	43.1968	40.2457
		AT1G10140	4.22842	3.43884	3.6969	4.49641	11.109	11.2123	11.6767	7.6745	7.14259	6.16052	12.9702	20.5109	17.1505	30.7152	24.864	24.4669
		AT2G41100	2.51604	2.66036	1.92898	2.76235	50.559	53.807	61.0806	63.6959	41.0282	32.1361	74.5221	106.826	127.493	130.013	114.214	105.122
		AT1G69890	0.0832759	0.448032	0.469612	0.585818	1.47876	2.17033	1.7337	5.77555	4.09754	2.85354	3.34323	6.11603	6.07934	9.49398	6.09483	3.84008
		AT4G12470	0.313536	0.120489	0.0808276	0	2.13613	2.48059	2.4452	0.749071	2.57123	3.11612	0.28207	4.60337	10.0439	1.86659	1.36489	2.17414
		AT1G09932	1.50288	1.00143	0.671789	1.08309	3.008	3.00947	2.99805	2.98405	1.84144	2.31934	2.80748	5.19167	4.67205	7.17416	5.64205	6.18696
		AT1G15670	11.594	16.2906	12.4719	11.5873	30.1535	29.9472	35.12	27.7498	27.4292	28.6593	20.6279	28.1742	30.7604	41.6281	36.5547	31.277
		AT1G22530	99.7536	90.3715	113.468	116.388	48.1342	45.7541	51.1883	34.694	39.0907	36.1172	48.1073	60.5938	45.0734	22.7847	36.3271	55.0927
		AT1G11920	0.56364	0.285664	0.619116	0.488444	1.74065	2.28859	2.74367	1.66344	1.06226	1.29776	1.20889	1.60477	2.66213	1.40057	1.62687	2.1147
		AT1G26270	31.1256	40.7073	32.2106	32.2472	68.8882	68.4839	69.6111	86.1768	78.7279	54.6469	51.4626	52.9712	64.8381	58.6787	60.0979	62.8362
		AT5G59590	2.46399	2.64749	1.78239	2.49042	7.88863	7.72718	7.86163	6.26883	6.86822	6.46248	4.50348	5.89235	5.77927	12.4433	7.67483	8.3171
		AT1G23210	6.5153	7.25346	7.06755	8.45421	4.4755	3.83564	4.35201	4.59102	4.56687	4.67488	4.16831	4.09475	3.11896	2.78923	3.56523	3.35597
		AT2G25735	0.184203	0.0275286	0	0	1.21493	1.80026	1.84642	1.8725	1.4027	0.765082	2.99671	6.53386	6.60891	9.86962	5.27902	3.60959
		AT3G26740	0.470195	0.224862	0.282831	0.40427	0.986026	1.25946	1.56622	4.28634	4.11301	2.11568	3.35586	3.39267	5.21715	11.3462	9.96139	11.2256
		AT5G57035	3.62864	4.28287	4.02717	4.78447	7.63455	9.45441	8.46346	7.42446	6.22041	6.50045	6.89919	9.11005	10.7913	14.5765	11.0902	9.97899
		AT5G06370	8.09578	6.80563	7.47856	9.3506	15.6962	14.4429	17.9245	12.2782	11.4604	13.5853	9.8628	12.4692	14.8161	23.5247	16.6249	15.1261
		AT5G04760	3.23381	3.4244	3.97376	4.29698	10.7816	12.8091	12.5671	12.0585	10.9686	9.43403	8.7278	12.521	12.6767	19.1419	16.6918	13.1886
		AT1G28330	5.4312	7.55698	5.06943	6.97161	27.1752	25.4979	34.2678	52.8767	54.4954	40.2549	31.1807	36.0899	50.5587	89.7261	76.2798	76.9675
		AT1G66200	20.7563	9.95671	21.8335	21.8968	74.9833	79.6116	90.5434	31.8283	30.3652	38.9253	35.6075	65.944	73.453	122.91	93.9396	75.916
		AT1G65900	3.81447	3.87234	3.03608	3.21044	1.9491	2.18944	1.7017	1.59481	1.78751	1.34385	2.0161	1.52401	1.3034	1.03812	1.364	1.44008
		AT5G07430	0.0203595	0.018256	0.0367398	0.071611	0.309883	0.420064	0.41444	0.30043	0.429333	0.147984	0.576961	0.277758	0.223197	0.557551	0.310202	0.307453
		AT2G32150	2.10545	1.34852	1.79793	4.07747	7.9734	8.02261	11.2017	25.6131	21.3185	10.9312	15.2913	18.6706	23.6438	34.2012	28.3353	30.0917
		AT1G66270	265.701	351.434	211.719	235.691	500.498	502.781	467.45	549.847	594.927	538.216	480.215	453.642	446.374	520.631	467.5	523.974
		AT3G52450	12.494	14.8671	15.9637	15.8524	23.2496	25.6014	26.7631	23.8873	24.086	23.5919	18.9291	29.5954	29.7647	31.3061	25.2852	22.9381
		AT3G57460	0	0.0244484	0.0984037	0.0319671	0.331996	0.281275	0.25228	0.308457	0.511077	0.127401	0.643888	0.40917	0.624984	1.23363	1.08306	1.08817
		AT1G08500	19.471	27.5699	21.2909	27.0696	10.1224	10.4952	9.43946	19.5716	16.0239	13.2341	11.9237	10.6923	11.7163	9.11859	15.1623	17.7104
		AT5G03230	2.92473	2.93109	2.48369	2.62224	3.94535	4.93215	5.50789	6.2283	6.28849	3.71579	4.00872	5.41404	5.14385	9.50486	8.87494	6.38381
		AT2G18700	3.14881	4.46401	3.95284	7.17932	18.413	17.4616	18.7134	33.866	25.9101	15.9216	20.0778	20.7603	31.9275	44.1604	44.0481	37.2407
		AT4G12510	607.359	749.693	704.016	678.787	198.423	166.307	161.543	224.62	217.376	207.542	251.609	234.819	220.133	91.4041	215.587	283.105
		AT3G47710	8.97268	5.27128	7.66159	6.3281	2.51162	2.05324	4.1352	1.52187	2.13458	2.24891	2.74228	2.90785	1.30195	0.368396	1.53397	1.40913
		AT1G55850	26.8268	33.2455	37.1866	41.559	48.7709	54.2259	57.2666	73.1102	70.5835	59.3345	75.37	82.6933	100.219	177.764	142.071	128.067
		AT5G13370	2.26581	1.98419	2.51066	4.19454	5.08229	5.28068	6.09336	8.25119	8.4136	8.68177	6.89804	9.15903	12.3604	24.6907	19.2369	15.1502
		AT5G18470	5.60804	9.66689	7.99434	8.79683	27.699	37.985	33.0532	73.1809	58.32	43.3416	49.5614	55.8966	65.2315	59.6994	65.6029	66.0989
		AT2G41690	0.0964583	0.0576616	0.145054	0.113092	1.79441	2.54881	3.06428	1.26521	0.979369	0.901432	1.88983	1.9593	2.14695	3.25408	4.47897	4.64738
		AT3G50190	0.737749	0.970238	0.954104	0.864969	1.94635	1.88266	1.9341	3.36269	2.10312	2.4386	2.1294	2.48266	2.47536	2.67916	2.60941	2.41387
		AT1G33110	7.03381	6.82834	7.98988	9.49626	15.5034	16.402	17.5525	11.5516	12.8713	13.8126	10.6874	13.1119	15.6712	28.6893	23.6818	19.1245
		AT2G41820	16.7296	16.1471	15.6558	17.7516	10.4097	11.3028	9.8758	8.84619	8.57891	9.55252	10.417	10.0321	8.67505	5.56592	7.01711	7.26542
		AT5G63450	1.68806	1.69602	0.935882	2.43222	10.2154	9.49674	8.76937	7.16273	7.64839	5.57526	7.49262	8.43496	7.66182	38.4549	28.3316	29.0677
		AT5G21940	13.6056	31.5181	21.7069	18.4338	50.8149	59.4334	64.9853	130.787	83.8307	53.8774	54.9222	71.1382	77.2702	77.0343	82.2908	89.1493
		AT3G25230	115.772	80.7055	99.1085	163.916	58.4314	62.9365	57.6323	67.1829	66.8716	79.2206	78.0056	79.398	69.2743	32.4681	47.8073	42.5838
		AT4G35210	7.97	9.164	4.88585	5.90171	3.79208	2.98153	2.89333	2.21334	3.84207	2.05904	3.88239	2.35846	1.86225	1.67998	2.44858	3.45522
		AT2G23120	150.726	130.334	157.509	212.806	490.506	438.342	494.382	291.362	283.101	299.522	253.734	288.304	276.525	427.282	383.21	391.092
		AT5G14470	0.304752	0.455442	0.293302	0.428765	1.23693	1.05899	0.751946	4.23717	3.18944	0.864947	1.70593	1.21957	2.42977	2.12877	1.52565	2.58596
		AT5G62330	12.7519	21.9443	11.8974	19.2135	3.63405	2.41594	1.35564	5.55169	2.41571	4.28224	3.24637	2.96119	2.00096	0.969145	2.24409	1.87302
		AT3G15210	14.6982	18.115	19.0881	22.1719	37.5977	39.6686	42.9335	44.2854	40.5268	40.7095	36.534	37.4196	39.747	54.5155	46.9508	40.266
		AT2G24850	0.973842	0.829012	0.578369	1.76325	20.7639	32.5418	26.6786	4.9356	4.95347	2.73921	16.1858	37.6823	24.6077	45.5589	13.5632	8.48333
		AT2G16230	9.14042	9.04789	9.56768	6.05068	4.09031	3.3318	2.3638	4.79904	4.69241	5.9586	5.75347	5.21917	3.71034	1.60497	2.66852	2.97721
		AT1G52190	4.47702	4.10605	3.64017	4.07151	1.39049	1.32171	1.06319	1.17224	1.13674	1.01637	1.17028	0.959915	0.933094	0.304029	0.657675	1.00991
		AT1G30040	0.419179	0.174511	0.270154	0.228179	6.83587	5.95001	9.48864	5.06623	5.12128	6.731	7.19652	11.383	11.6526	21.4971	17.8241	14.808
		AT4G07820	0	0.0840172	0	0.49435	0.617992	0.610487	1.30045	1.01393	0.987932	0.632403	1.47515	2.2157	2.42791	14.0569	8.36169	7.02424
		AT5G01190	2.31401	2.41141	2.18663	3.09801	1.14229	1.37526	0.679946	0.969013	1.00745	0.714344	1.08309	1.12341	1.1531	0.96805	0.833778	1.09623
		AT3G15460	14.2667	12.7607	9.93524	8.05058	7.70753	7.72686	5.57981	6.40492	6.39795	8.0535	6.66549	7.34533	5.81502	2.37223	2.57483	2.87822
		AT1G15550	7.43173	8.93851	8.36845	6.78475	6.35456	3.91675	5.09772	2.78792	3.41296	4.23913	3.30729	3.37061	4.70073	2.43045	3.14892	2.13768
		AT1G51170	5.14646	6.94387	6.28629	5.80624	3.22689	3.53242	3.5265	2.5553	2.87242	3.9071	3.51615	3.86383	4.04035	3.23729	2.69478	3.63975
		AT3G23570	1.55046	1.29654	1.38323	1.34805	7.91933	8.62643	9.36524	4.67862	5.20434	6.05991	8.06353	9.90281	12.2402	29.7447	25.7087	17.9644
		AT2G18670	1.35266	1.53779	1.8961	2.03904	3.25981	2.85906	2.92782	4.27719	4.15981	3.46123	2.96622	3.86653	5.41643	7.76525	6.88736	6.56578
		AT2G04040	2.08923	1.38599	2.45211	2.64865	13.84	13.2988	13.689	8.27123	9.4123	8.46588	10.0014	15.8193	17.3514	31.307	23.8462	17.1308
		AT4G37330	8.43915	7.04193	8.87163	8.0195	12.5477	13.1187	14.1667	14.3922	15.8782	15.0762	13.8597	15.9846	15.0539	25.2431	19.5232	20.6141
		AT1G64160	0.129579	0	0	0	53.9524	47.5136	55.9917	4.63153	4.80719	2.01826	42.3878	70.0835	52.3882	109.543	84.3777	77.3869
		AT2G14760	0.213938	0.306934	0.501881	0.627074	0.0217084	0	0.0791807	0.0420922	0	0	0.044909	0.0778314	0.0213214	0	0.0931316	0.0230766
		AT3G26610	4.8915	4.12527	4.63708	5.11603	2.80969	3.52166	3.17019	2.55439	2.89052	2.43889	2.91757	2.6556	2.69519	2.06539	2.46238	2.77759
		AT2G22760	0.0467078	0	0.105358	0.0273811	0.213276	0.202882	0.497003	0.850052	0.601917	0.169749	0.367677	1.23196	0.768073	1.39034	1.24539	0.780918
		AT1G66160	1.37099	1.69649	2.32558	3.79348	5.98193	7.35454	7.99183	9.33306	7.90229	7.71584	5.98608	11.7959	12.8164	18.7725	15.2488	13.5757
		AT3G49750	8.63762	11.1688	9.85486	9.39327	4.06476	3.09258	3.30112	4.71044	4.76632	5.10194	4.30301	4.98116	3.92993	2.68292	4.18929	4.62477
		AT4G04610	4.39348	7.19603	8.1041	7.53972	15.9269	14.1012	15.4084	13.2451	14.6942	13.1159	28.6162	43.7456	44.7397	58.6608	64.3952	42.3077
		AT4G01010	0.0342969	0	0.0412605	0.0268075	1.28765	1.35318	1.59729	0.472354	0.227687	0.427353	1.85987	3.36889	3.97639	5.88042	4.04359	2.0717
		AT5G09960	12.81	14.6507	13.6735	16.9176	7.25945	8.24132	7.26821	9.34436	8.15491	8.83416	9.48767	8.83702	9.05711	6.38874	8.12794	8.42091
		AT2G44070	0	0	0.03959	0	0.73463	0.905303	0.832282	0.215824	0.154213	0.182245	0.13816	0.638517	0.153053	0.888146	1.0028	0.61528
		AT1G64910	5.32127	6.50657	3.8291	2.65539	2.09733	2.36391	1.58696	2.09824	3.22006	2.60289	2.44637	1.9399	1.38061	0.863981	1.29224	1.4231
		AT2G31310	11.4797	4.7792	8.8782	7.09019	2.60012	2.55998	2.03903	0.453744	1.02067	0.957871	1.66748	0.792393	0.715058	0.0610203	0	0.44224
		AT1G23830	2.81401	2.9233	3.00347	2.81645	6.02417	5.62709	6.28708	6.9207	6.03056	5.80831	6.44734	6.96024	7.72947	11.0732	8.58993	8.51381
		AT1G55200	0.540336	0.565261	0.695186	0.305025	3.64506	3.97692	3.796	2.59872	2.64931	3.87552	2.17399	2.3389	2.45321	2.85938	2.10173	1.58662
		AT5G37950	0.211044	0.126159	0.269762	0.144338	0.0356912	0.0381959	0	0.0173012	0	0.0365234	0.018459	0.0159955	0.0525826	0.0209402	0.01914	0
		AT1G78090	2.69037	2.2777	1.62652	2.24164	0.568159	0.622861	0.833993	0.241826	0.591974	0.326155	0.286677	0.546521	0.680528	0.390254	0.386429	0.250426
		AT1G78440	0.603804	0.81213	0.680999	1.8878	0.0255285	0.0546399	0.0931144	0	0.029474	0	0	0.11441	0.0250735	0	0.0821403	0.135687
		AT5G24490	3.35366	4.31462	5.26248	6.78937	15.8946	15.2231	14.7251	27.6638	25.1597	14.5998	14.1672	12.7691	18.8291	24.7522	22.4882	22.5585
		AT2G38320	4.27805	4.75365	5.2578	5.69899	3.66314	2.917	3.30085	2.22311	1.81493	2.16944	2.07353	2.83095	2.66298	1.50612	1.62412	2.54491
		AT1G71400	11.8883	18.2868	15.3237	13.8575	43.2508	42.7175	43.0419	43.833	37.4799	29.1908	33.419	37.2852	39.7415	47.1671	42.9918	38.0832
		AT1G63650	7.79632	6.57415	5.04989	4.77014	3.74068	4.45173	3.95563	3.1288	3.64136	4.37475	4.27027	3.52194	3.19032	1.63525	1.76438	2.1386
		AT3G44260	0.405091	0.389184	0.41772	0.542796	2.7599	3.48773	2.89148	5.06675	4.10171	4.32651	4.09991	7.5266	9.02607	7.4761	6.48697	5.46195
		AT5G60650	4.81177	4.09049	6.2586	10.1108	1.96569	2.51079	2.77541	1.2295	2.12308	2.59552	1.96766	2.33027	3.3008	1.71132	1.5642	2.08959
		AT5G25090	27.2177	27.3152	22.3294	20.3278	3.73481	2.68214	2.15094	13.8642	11.3475	13.2761	14.7411	12.3774	10.6186	2.53722	4.42736	4.07469
		AT3G05470	4.31432	3.25074	2.77368	2.7715	1.60267	1.7727	1.63797	1.7832	2.32228	2.58664	2.46994	2.22709	1.7854	0.492236	0.715253	0.766086
		AT5G64530	0.690859	0.552509	0.589652	0.809993	0.0757857	0.0608281	0.10366	0.202053	0.415619	0.155106	0.156781	0.118876	0.130261	0.177856	0.182886	0.221546
		AT5G55950	3.51189	2.94588	2.67222	3.05492	2.13484	2.44282	1.5873	1.75129	1.45991	1.17633	1.20602	1.22171	1.14517	0.578087	0.563614	0.733188
		AT5G52390	0.0743173	0	0	0	1.20656	1.37194	1.85663	0.804206	1.335	1.28614	0.546014	3.60493	7.4313	3.30352	3.55871	2.88587
		AT2G47450	1.32349	1.20589	2.44609	2.75305	5.50177	6.42102	6.12298	6.32092	7.65253	5.6079	5.91492	5.41678	7.61626	10.0904	9.7108	9.25635
		AT5G52450	3.15842	2.34692	2.36156	2.34577	6.9843	7.5291	7.14885	3.91172	4.83531	4.6646	4.29235	5.41333	5.20443	9.87351	7.27177	6.9223
		AT1G66230	1.40646	1.42772	2.08311	3.7647	0.5924	0.461071	0.540191	0.887598	0.683959	0.523548	0.891289	0.989565	0.5025	0.505549	0.664248	0.915983
		AT5G54390	18.6422	17.7433	22.105	20.0374	45.1256	42.7549	49.457	30.9351	35.8012	34.0339	36.554	40.6323	43.0324	74.2897	61.8103	51.0987
		AT1G65320	12.3599	11.896	11.8245	12.4814	7.0964	7.09531	7.22958	6.51332	7.49466	7.85521	8.00524	7.20807	6.56139	6.3303	7.04333	7.69107
		AT3G09390	6.49602	4.19033	5.17341	5.94531	17.1851	17.4193	27.0784	26.1813	34.9064	48.3524	24.8026	48.2	63.1221	147.234	96.4861	59.0589
		AT3G19320	2.44721	3.06105	2.87605	4.14711	0.834689	0.982591	0.913351	0.788995	0.867325	0.661968	0.77704	0.505006	0.409906	0.514203	0.872849	1.66368
		AT4G04960	2.2019	1.72235	2.87441	3.00272	3.50196	4.08687	4.37818	4.57804	4.75671	4.31331	5.29416	6.86015	7.53275	10.8216	9.99324	8.11915
		AT4G14130	57.6788	58.2983	73.3531	88.2038	18.755	19.0905	20.9663	9.02201	13.0914	16.9361	15.6381	19.4285	14.0897	17.9754	17.9963	16.8019
		AT4G24110	5.31169	5.32324	3.24207	3.89229	6.97503	9.92442	8.67316	13.025	13.8183	12.8965	13.3227	18.223	18.4502	17.5783	12.7516	11.9646
		AT5G51440	30.0622	6.84295	40.7843	166.378	10.8787	14.192	17.1241	9.99974	6.6239	17.3562	15.371	20.9631	17.613	5.70204	13.887	6.09879
		AT5G54710	0.0608992	0.0655287	0.109896	0.0571207	1.34713	1.38876	1.67919	1.43783	0.94176	0.53118	2.32664	2.76943	3.37455	3.75606	3.75127	4.04648
		AT4G37320	2.04309	1.41746	3.80797	3.32209	5.81082	6.57488	6.00244	5.9123	5.39858	5.80695	7.71666	8.88414	9.55668	16.0341	14.5258	12.1611
		AT5G09760	18.01	12.9465	16.646	18.3121	12.4852	10.7811	9.45239	10.4815	10.9042	9.50761	11.2782	9.48402	8.12988	6.12682	6.70363	7.00338
		AT2G41105	1.12438	1.80637	1.64856	3.84494	41.2153	43.2428	40.6607	53.3695	32.2725	24.6637	56.3509	92.0794	102.393	108.16	85.8093	76.4076
		AT4G36550	1.17675	1.00978	0.981836	1.40934	2.14416	2.61065	2.7279	2.68868	2.5052	1.94452	2.12489	2.91158	2.93823	3.26927	2.94689	2.22471
		AT5G05730	11.1413	11.0117	11.0805	9.28273	49.1394	52.7487	51.1542	31.8499	28.3871	28.366	48.2218	62.2496	73.2185	123.826	103.386	72.5856
		AT5G05440	10.164	9.47485	12.3261	10.029	28.2855	25.6808	29.4707	18.884	16.0928	17.0066	14.8665	24.9184	23.1177	29.3863	28.9955	28.3858
		AT5G12330	2.22988	2.59656	3.07384	2.83227	4.83959	5.2633	4.4274	4.92046	7.43801	6.86589	7.85021	8.47857	7.37693	9.49546	9.43749	8.28485
		AT4G11210	144.845	166.913	162.766	184.269	26.3944	26.1158	20.4791	23.7486	19.2466	21.4184	18.5843	13.1157	9.55095	10.5955	20.2632	21.9542
		AT5G26340	9.92216	16.9555	12.7918	14.5387	40.2058	38.2239	43.2906	56.376	47.4716	29.316	54.5931	60.2273	68.2324	136.379	104.248	97.9679
		AT1G22740	5.05159	5.67746	5.32103	7.18228	1.62358	2.0602	1.88234	2.49599	2.54398	2.06493	2.63903	2.24526	2.09582	2.58553	3.50756	3.72304
		AT3G52340	0.981616	0.693489	0.993047	1.13345	3.22962	2.90714	3.97711	2.80921	3.38029	3.56747	3.55917	5.37027	5.98837	9.59815	8.70823	7.13908
		AT5G06720	0.0715716	0.0641769	0.236784	0.167827	9.61059	9.87052	12.4721	3.61431	4.66757	3.9636	14.7486	22.4144	23.9906	37.8084	35.5445	27.8183
		AT4G02290	41.6943	51.386	44.4394	53.6594	15.0871	14.7992	12.5254	27.0705	27.3288	29.4274	25.1554	25.5975	25.9546	18.8535	29.9334	35.216
		AT5G42200	0.771027	0.622229	1.21744	0.813587	0.117355	0.167454	0.0713414	0.113775	0.316149	0.0800608	0.161851	0.315566	0.153684	0.275411	0	0.207919
		AT4G02520	0.11456	0.0616342	0.0206729	0	243.02	307.721	375.429	31.9161	36.3979	63.0937	155.254	278.821	331.511	857.099	617.569	451.603
		AT4G26320	149.112	131.106	140.307	166.482	35.4359	32.2701	30.0571	43.4298	36.7443	50.6303	42.4632	36.8563	38.8101	11.5328	25.6004	31.9124
		AT1G28580	9.73848	11.178	14.7341	19.8018	28.4032	31.4027	34.0857	22.824	28.3687	27.0866	30.3337	45.6379	52.3961	97.3213	83.0558	73.739
		AT1G14370	2.47272	2.49275	3.2608	3.34514	8.25472	9.86676	10.1536	10.1332	8.1078	8.62952	9.70556	13.1744	16.3464	27.3861	22.4202	17.5816
		AT5G44580	0.0276349	0.0743391	0.199475	0.0648007	0.67299	0.840255	0.843808	0.951503	0.679879	0.631293	0.377066	1.58346	1.76265	1.61229	1.71428	1.90775
		AT3G22910	0.375451	0.543	0.611955	0.482794	2.27354	2.07799	3.11536	2.44247	1.53239	1.53427	1.23305	1.96074	2.69169	2.16308	2.28028	1.31946
		AT4G33790	6.81358	6.01064	5.76747	5.40021	3.17688	3.65045	2.51621	2.51728	2.70388	1.96933	2.23284	2.48246	1.68014	0.681037	1.70365	2.69519
		AT1G69490	1.29597	1.62206	1.24241	0.886347	16.8762	18.2364	18.2868	19.0174	19.5161	14.8306	10.145	9.60148	11.6781	31.9544	18.4235	11.5328
		AT2G20142	0.457607	0.300907	0.495467	0.393447	0.835806	1.35825	1.27024	2.25086	1.42961	1.45717	2.62562	4.43945	3.98293	4.50416	3.78492	4.21208
		AT4G03510	3.94461	5.84514	5.67048	6.40814	9.15853	11.3077	10.068	17.2814	11.7293	8.0357	9.31543	15.4908	17.5075	13.3936	15.4436	18.4799
		AT2G04850	14.0993	11.3096	13.5389	12.5001	6.97655	7.23914	6.49065	7.17503	7.51057	8.75521	8.87415	8.51378	7.2226	5.08883	6.0164	6.06331
		AT4G34590	54.2983	37.2009	41.0564	44.6958	29.5858	27.6083	28.9147	15.7744	18.1891	19.9391	28.1687	23.2006	21.6741	12.1894	17.3894	17.0217
		AT5G04310	1.01139	0.858064	1.43201	1.47769	3.54456	3.53141	3.56331	2.3879	2.31507	2.09231	2.91515	4.06866	4.06291	5.22451	5.04629	4.83374
		AT2G17220	0.728158	0.421682	0.670689	0.835939	2.40131	2.43804	2.94765	2.29821	1.91939	1.70121	2.35647	4.56689	5.15547	9.97044	5.95994	5.93986
		AT2G35200	2.55456	3.30868	2.90249	2.60682	5.47225	6.72958	7.79137	6.42222	5.65297	5.74722	5.06451	5.93757	6.03478	5.80162	4.4791	5.10277
		AT1G30690	48.814	53.9535	49.0609	45.6199	17.9235	17.1385	15.8063	27.8001	29.7036	27.8928	29.312	30.0298	22.6909	11.8746	19.0128	22.3953
		AT5G46710	1.5201	1.36305	1.32138	1.21714	2.27606	2.45592	2.33276	3.08199	3.23594	2.54088	1.90678	2.27615	2.80823	2.58247	2.7236	2.39952
		AT1G55390	1.55455	1.59307	2.75903	1.90273	0.988046	0.816226	0.932581	0.789851	0.62041	1.18847	1.03994	1.19636	0.663983	0.305101	0.464785	0.773921
		AT5G66700	0.0480994	0.0431299	0	0.0281969	0.536874	1.12298	0.867854	0.733426	0.873426	1.77304	1.16114	1.94674	2.44478	6.01339	2.72203	1.6862
		AT3G21340	6.22705	6.82271	7.96633	8.52118	3.97873	4.23845	3.61977	3.02762	2.94331	3.15844	3.14547	3.84372	3.85416	1.18587	2.52914	3.76493
		AT1G73260	4.54467	0.381126	0.914511	3.10502	17.9152	17.8587	30.4641	25.4097	27.3872	29.2648	58.2008	99.7374	119.717	522.627	324.62	239.747
		AT5G61590	0.493555	0.857464	0.528822	0.578666	1.31463	1.3399	1.62691	2.73114	2.16831	1.63357	1.74834	2.91781	4.24253	6.35408	5.0021	5.65652
		AT5G54810	51.5637	57.7614	58.2884	53.6093	180.071	197.08	192.147	100.214	97.2278	99.139	142.566	167.858	191.26	374.385	278.412	208.144
		AT4G18760	36.8091	40.0244	41.8043	42.4683	19.701	19.242	16.3151	26.9924	25.8534	24.7208	29.5061	24.026	19.1766	12.3742	23.2359	21.8105
		AT5G22300	2.78401	2.92467	2.69665	2.91208	13.5293	16.8202	17.3626	15.7882	15.3325	12.8528	28.7907	33.8356	44.0263	86.3805	60.4929	52.2728
		AT1G28380	2.73757	3.86953	4.1857	4.23737	8.38823	8.91831	8.83436	15.9197	9.81106	8.23375	12.5689	14.3872	16.7597	23.9408	17.7291	14.8227
		AT3G63010	10.2731	12.5867	12.3069	13.2187	33.4973	36.7105	37.6064	26.5816	25.6482	21.5137	20.3688	28.6271	31.7991	48.0432	38.4637	33.1689
		AT2G30500	26.3847	32.4429	29.8189	36.3936	49.3554	53.5303	51.9488	59.6021	58.2847	55.2671	48.3916	55.4538	61.7299	87.2952	79.0774	73.4004
		AT4G31290	46.8789	38.2024	43.0331	47.3864	104.16	101.378	104.941	93.7251	98.987	106.411	73.9924	76.9128	94.1106	115.567	97.1825	79.3117
		AT5G25440	1.16081	1.418	1.91259	1.34126	5.3602	5.71809	5.71281	6.65308	5.26232	5.04847	7.38081	9.18059	10.9988	16.7058	12.5599	11.142
		AT5G57220	0.751219	0.808325	1.33867	2.13585	8.44209	7.7701	10.0092	4.89595	4.18037	3.29567	21.0914	34.5379	43.1427	66.659	57.6989	40.556
		AT1G72180	2.57958	2.81787	2.30475	3.42832	1.85016	1.78839	1.64823	1.82679	1.73252	1.70136	2.01958	1.72714	1.79207	1.61074	1.79232	1.64955
		AT5G55960	23.3098	29.6003	27.3755	28.3554	15.6153	17.4975	17.1009	13.2095	13.1857	10.653	12.6366	14.0102	9.9089	8.0119	12.0191	14.4188
		AT2G23000	3.78949	4.09393	3.04842	4.63567	1.74193	1.83442	1.39408	1.76963	1.56185	1.73514	1.68679	1.37033	1.49247	1.27206	1.65958	1.42819
		AT3G23550	1.11924	0.714894	0.926862	1.06058	6.64306	6.50987	5.66038	5.42985	5.31675	3.3751	4.28053	4.61568	4.85911	9.98569	5.8067	7.17752
		AT3G22231	0.344903	0.962168	1.03733	1.48272	0	0	0	0	0	0.0795857	0.120668	0.0697095	0	0	0	0.041337
		AT5G66900	1.38885	1.90024	1.9013	1.78276	2.92788	3.34138	3.48963	3.32147	3.21209	3.05832	3.19188	3.24505	3.90188	5.67375	4.26084	3.74524
		AT1G08050	2.29296	1.70715	2.40743	2.88389	8.46065	9.12985	10.3767	5.16761	4.33061	3.66519	6.78237	8.67051	10.1242	13.5019	14.2467	12.1568
		AT1G53830	50.6496	54.9891	46.5679	65.5958	35.0896	33.9561	33.5146	19.9492	19.8039	23.1035	22.1448	25.4713	20.9174	16.6914	24.7638	31.7733
		AT4G27970	5.47737	5.5705	4.16843	5.37553	10.2102	11.5158	10.9782	14.3919	11.5013	10.6845	13.702	14.8656	16.5684	24.1908	19.6733	19.1404
		AT4G08850	10.6603	12.0592	18.1666	14.6206	28.8132	28.5406	32.0109	30.9414	28.3459	23.847	32.7847	38.5541	46.8122	61.3194	56.6603	48.4145
		AT2G16700	0.839044	1.21705	0.779317	1.67813	2.97984	2.97457	3.5849	2.64617	2.31287	2.53683	3.49668	4.44405	5.14022	9.5201	9.29249	7.93244
		AT3G59370	69.9026	65.1342	72.5583	90.0062	13.0072	13.0858	12.8826	29.5187	28.4601	27.8174	34.5678	29.1686	28.8522	11.2613	24.2438	32.2112
		AT4G39940	4.18907	2.44071	3.81454	2.46704	33.359	30.3125	30.7227	13.0467	13.8635	11.3856	34.2219	45.4743	52.6193	87.4128	80.6121	59.5954
		AT4G18280	1.39511	0.393161	0.827194	0.98141	6.5523	4.58818	9.2942	4.66628	5.09003	4.09756	1.79897	3.04527	2.22463	2.70523	2.08224	2.62273
		AT5G61440	9.16997	17.157	13.0376	12.0545	17.804	20.3035	21.3221	49.4981	31.7172	19.023	23.1241	24.6956	30.4237	24.0346	27.7574	26.5694
		AT1G61370	1.55736	1.84775	2.02208	1.70345	3.12198	3.28951	2.9347	4.045	3.72687	2.86939	4.03661	5.398	6.00964	8.23128	5.73573	5.67466
		AT1G32460	15.4784	15.8907	17.5802	17.4337	32.1274	29.6493	32.9728	50.7563	42.9497	34.9064	41.5732	46.1098	43.5635	60.0966	56.2553	60.7691
		AT4G36500	25.8294	33.473	35.6296	37.658	64.5789	64.6247	71.3193	75.2405	58.5143	43.7087	65.1579	82.4932	92.7309	122.795	84.6952	83.1418
		AT1G14890	2.23591	2.50612	2.74242	3.44069	7.26721	11.1916	12.6393	5.22399	6.05746	5.98561	7.95701	13.2183	14.5539	22.5457	17.3376	14.3577
		AT1G66280	162.114	212.414	160.636	159.047	286.094	293.35	265.91	317.231	326.782	270.601	275.566	287.032	246.072	320.801	270.536	298.022
		AT4G37235	0.436179	0.238069	0.376444	0.24458	0	0.0411872	0	0.0746246	0.0222173	0.0196919	0.0199046	0.0172482	0.0378004	0	0.0206389	0.0204561
		AT2G46210	2.12836	1.04259	1.38694	1.15527	0	0	0	0.271416	0	0.798063	0.723946	0.125467	0	0	0	0
		AT2G25790	2.8544	2.58701	3.04624	3.27465	5.07644	7.4991	8.29252	5.26377	6.02883	7.29823	5.03616	8.11399	8.95229	8.13724	7.4488	7.75801
		AT2G22860	3.6232	2.07927	2.22301	2.71872	43.5785	38.1907	42.9116	19.8176	17.0354	10.183	19.2677	35.0624	32.8356	62.7547	37.5387	31.7346
		AT1G73650	2.8371	2.54397	2.17587	3.43028	5.79362	5.25669	6.6612	4.51792	5.17259	4.80557	3.66637	5.35427	6.39723	16.4046	13.4119	10.6344
		AT2G37280	0.280625	0.310523	0.366334	0.259013	1.96902	2.36655	2.56893	0.910425	1.2311	1.14076	1.30976	2.11244	2.23146	3.79629	2.29378	2.0416
		AT1G70420	1.91142	3.01978	1.77938	3.09475	4.40241	7.01762	7.88847	8.32729	6.11361	6.77335	4.36266	7.009	8.31528	8.23645	7.82552	5.53077
		AT1G49620	4.39961	4.63544	3.82081	4.22336	2.51117	1.7916	1.93366	2.10996	2.64158	2.42697	3.14584	1.85069	2.11016	1.08044	1.55614	0.949138
		AT3G49620	0.0469057	0.0420595	0.021161	0.0687428	1.73723	2.12656	2.39789	2.08799	1.74471	0.888871	6.16622	6.58049	8.83521	18.4302	8.32076	7.34897
		AT5G08330	10.215	8.67983	11.4551	12.7179	4.12141	3.85601	2.94804	4.80918	5.64169	5.37923	5.33522	4.20292	4.65394	1.91128	4.71151	5.19445
		AT4G37160	91.3604	67.9242	68.9803	55.956	35.8445	27.5565	30.1832	40.1684	37.0015	43.999	40.5621	40.5271	26.9105	10.1939	13.5875	14.0414
		AT1G74100	64.0569	69.6624	76.027	55.3852	249.541	274.595	269.585	155.846	138.893	135.264	202.572	238.784	280.617	346.224	343.944	313.128
		AT4G15150	13.4611	11.8031	17.2549	14.0935	67.7408	56.3667	70.2733	47.3499	36.603	29.7087	54.0116	72.1931	65.4938	91.7895	77.7356	73.9928
		AT1G80120	5.72499	6.10165	7.97485	9.4501	3.66895	2.78122	3.25267	5.01442	4.29484	2.76373	4.26944	4.54465	3.52849	3.88663	3.98972	4.44189
		AT4G31910	1.56967	0.778128	1.87686	3.39642	0.233086	0.235585	0.519551	0.175759	0.224259	0.251772	0.254492	0.429451	0.445145	0.471038	0.277769	0.440492
		AT2G34930	10.7518	7.22787	4.96968	6.32504	74.7741	72.429	64.6353	32.9559	22.3488	21.7279	26.1465	33.6827	30.7552	54.3814	29.9715	25.094
		AT2G28780	0.355846	0.116029	0.379449	0.733277	0.0656507	0.0351289	0.0897972	0.05304	0.0252658	0.0223939	0.0452714	0.147112	0.128961	0.0256784	0.0704125	0.0232629
		AT5G67160	7.07602	6.32413	6.63573	8.48664	4.11971	5.39136	4.1001	2.85288	4.15848	4.96257	4.09086	4.51555	4.06941	2.76235	3.15609	3.72872
		AT3G20660	2.15302	2.66955	2.61185	3.97365	6.76311	7.20416	6.89148	9.6173	10.1497	8.20442	8.8769	9.6036	11.9197	19.6619	15.9423	14.1787
		AT4G20260	50.9655	54.5506	59.122	72.6256	22.3794	21.9853	22.696	26.1523	25.9104	25.8662	31.8939	37.2083	33.2652	25.2345	37.5845	42.575
		AT3G50030	0.301846	0.463988	0.505791	0.63196	0.896977	1.24088	1.13711	0.975664	1.11139	1.38803	1.51617	1.255	1.3752	1.46326	1.68943	1.20933
		AT5G18840	1.94368	1.68924	1.78072	1.34394	0.414681	0.562846	0.728602	2.39258	3.43315	2.51506	4.04872	3.68065	3.15899	1.62593	3.75333	3.29001
		AT1G20490	3.32257	2.94043	3.40195	3.98022	11.9026	11.9222	11.9229	7.90144	9.20662	8.64012	7.5053	8.19859	9.01261	13.7087	10.7379	10.222
		AT5G22860	0.879903	1.50163	2.20248	2.18529	0.0288013	0.0205484	0.00875435	0.0930757	0.121927	0.176838	0.268121	0.111867	0.14144	0.101388	0.278013	0.193905
		AT1G52100	0.168786	0.0550354	0.0553789	0.215882	0.93419	2.3994	1.94508	3.20011	3.6312	4.58867	3.12437	7.38257	8.71663	18.6718	10.3702	5.74326
		AT3G56090	50.4836	47.6957	44.6976	44.9352	27.1804	26.7592	28.6523	19.8796	18.288	21.5117	20.0274	19.1893	14.4347	8.30883	13.3102	13.8783
		AT5G62570	1.4729	2.56921	1.74426	1.91577	3.03582	3.24886	3.30062	4.66385	3.62635	2.70036	3.53872	5.26427	5.60791	7.04232	4.92158	4.56767
		AT5G17760	7.49004	6.74886	6.72521	9.63631	20.9329	20.6406	22.0726	20.1688	22.4174	19.6611	17.999	19.7407	22.9027	26.5808	25.327	20.9155
		AT3G18000	151.576	226.133	112.052	75.6566	51.8844	42.1651	34.7028	65.0575	62.0235	70.8638	52.8264	51.5096	33.0572	37.7438	66.2485	62.1635
		AT3G28580	0.107802	0.0579985	0.038907	0	2.97534	3.04366	3.33155	5.30252	3.94037	2.888	9.39121	15.9229	19.4677	29.3166	22.8777	21.7447
		AT3G07310	0.4409	0.461238	0.812204	1.07694	1.58448	1.59593	1.37685	1.93374	1.50654	1.52605	1.46541	1.48705	1.95904	3.806	2.97896	2.77422
		AT2G41250	5.10814	6.7517	6.50677	7.19095	11.1198	10.1535	11.4154	12.6932	11.8859	10.5165	9.23869	9.56511	11.0449	16.247	14.1769	13.6128
		AT1G78580	5.0074	3.8984	3.75146	4.55153	1.97188	2.11026	1.87337	2.03177	2.12311	2.3135	2.34323	2.05929	2.1124	1.16768	1.11647	1.34545
		AT1G76990	14.7033	14.2542	13.9815	15.2094	24.6439	24.3751	27.3019	33.2124	34.1199	27.101	24.3532	27.4912	31.9219	41.3913	35.8103	35.7092
		AT5G01330	19.0585	21.5089	19.117	20.3106	8.13798	8.83575	8.77	8.53524	9.15658	9.49363	11.8766	10.0131	7.74588	3.61133	8.23628	10.3811
		AT4G16270	13.9081	16.4055	18.1014	17.4389	6.94432	6.5027	6.12804	3.66486	5.43128	4.98584	5.9086	5.92323	6.38052	4.00856	5.28568	5.95324
		AT4G15300	5.69718	6.65884	5.17015	4.86492	3.00743	2.87876	2.78809	4.08196	3.45296	2.90659	2.40223	2.21643	2.60922	2.2154	1.75614	2.07804
		AT3G15500	0.289467	0.399323	0.361634	0.261065	1.06193	1.4266	1.75125	2.08096	1.40866	0.971083	1.9164	3.54407	3.46187	9.46488	6.3975	5.16392
		AT1G72940	3.71152	3.47596	2.92091	3.79551	4.70762	5.79928	6.44863	6.16648	6.88459	6.63729	7.20674	8.6642	10.9325	18.045	15.2594	12.4107
		AT1G72930	0.284651	0.11344	0.428056	0.333737	0.866509	1.13339	1.43396	1.24456	1.00043	0.952397	1.36104	1.55336	2.52167	3.69051	1.89314	1.39874
		AT3G05120	3.69958	4.19917	3.26762	4.33755	6.6843	6.6618	6.58629	6.97179	7.60767	6.41874	5.35757	6.82899	7.37415	8.01072	7.08418	7.15612
		AT1G58410	1.47917	1.75627	1.61996	1.4472	4.41996	4.38673	4.30415	4.80696	4.637	4.53362	3.87592	4.39781	5.22569	7.43348	5.81744	4.80858
		AT2G37460	0.61542	0.147156	0.950145	1.6355	0.222034	0.14851	0.202465	0.161445	0.25635	0.170408	0.0574163	0.111946	0.163557	0.341955	0.119069	0.206525
		AT1G70290	2.34057	2.86427	2.39746	4.3862	17.8221	18.3124	18.6035	30.6407	26.7126	17.401	18.1327	21.5582	27.8581	46.4397	40.8604	38.5738
		AT5G03960	11.1001	11.84	9.75408	11.7241	1.82172	1.63511	2.17916	2.37385	3.46022	3.14708	3.16081	2.42295	2.34719	1.14926	2.29	2.41547
		AT1G72230	26.6201	22.9769	27.348	37.1849	6.27001	6.3284	6.44903	3.34186	3.56807	2.88882	6.82362	6.49895	5.92477	4.95136	5.89614	9.22387
		AT5G64110	0.272025	0	0.298037	0.364496	1.26183	0.865087	0.93488	0.860157	0.865005	1.02897	1.85583	4.2413	5.17037	9.99435	8.62761	6.47625
		AT1G51680	46.2935	33.4639	53.7221	70.2786	135.417	145.384	159.907	31.6814	37.3497	28.7207	73.8414	108.188	125.751	216.04	184.502	162.599
		AT4G21120	0.606731	0.682214	0.686472	1.10656	3.22485	3.18971	3.84956	6.50874	5.88953	6.32009	3.49742	3.90659	6.00841	11.8912	10.6488	7.93658
		AT4G26120	0.0301981	0.121851	0.027247	0.0177028	1.13376	0.967378	1.13163	0.579293	0.512981	0.423315	1.93341	2.58175	2.76883	6.07653	4.20667	3.5505
		AT1G22590	0.311376	0.558411	0.267569	0.52153	0.0902729	0.0644053	0.082317	0.0145865	0.0868542	0.0769816	0.124501	0.0809143	0.132996	0.0176545	0.064547	0.159938
		AT1G72970	6.26265	6.33915	6.62864	6.49538	2.04085	2.47179	1.98357	2.46435	3.24517	3.15141	3.21073	2.82606	2.64063	1.33361	1.90052	1.90966
		AT4G31540	4.20147	4.37648	2.71264	2.65472	2.47626	1.69384	2.10671	2.3141	2.04844	1.75029	2.64059	1.37292	1.44172	1.87221	1.56066	2.18457
		AT2G25900	4.14397	10.8769	9.96464	9.22185	32.9656	34.7766	36.4819	60.8328	41.8078	26.4235	23.0984	28.6516	40.0165	42.2032	38.9033	36.7142
		AT1G14860	13.54	12.6155	12.4338	14.1267	23.4028	25.463	31.3318	33.8796	35.9795	25.2221	24.0053	31.2353	34.7303	43.8691	41.5633	45.0085
		AT5G60540	9.17062	7.26695	8.8357	7.87649	14.4992	15.6904	16.1978	13.5499	12.6384	15.354	12.2182	14.4024	15.9235	23.1291	18.162	16.2374
		AT1G78830	19.372	33.2847	36.7988	37.9241	90.868	99.2667	94.2962	168.008	127.63	84.7187	121.164	137.548	175.635	293.321	213.219	208.061
		AT1G21320	0.37351	0.298712	0.33701	0.0946853	0.911655	1.27161	1.15823	1.14204	0.981597	1.12159	1.11252	1.12013	1.22741	2.04334	1.86767	1.12156
		AT5G44575	0.0287846	0	0	0.101245	0.438118	0.437607	0.399506	0.226535	0.404666	0.239112	0.574024	0.733038	0.86062	1.13101	1.00244	0.931465
		AT2G26040	5.6684	6.29936	8.10698	5.62071	3.79371	3.86349	2.81771	3.17374	3.28503	4.13263	3.19624	2.46804	2.34383	0.933396	2.00162	2.08145
		AT3G03990	13.8489	12.6274	15.7827	21.0561	57.3238	61.1944	73.362	30.1883	31.4638	31.8644	39.8807	54.5884	59.6537	111.004	91.3964	83.004
		AT1G71880	13.4769	10.458	15.2178	16.0248	26.446	24.6389	29.6362	24.5436	24.6802	20.1401	26.52	34.0081	33.7766	39.671	41.2476	40.2127
		AT5G01740	1.08249	1.05154	1.50575	2.22103	0.274602	0.342851	0.417335	0.221854	0.0528405	0.140503	0	0.123067	0.224756	0.107407	0.196346	0.0973032
		AT1G15040	4.16576	4.39993	3.64337	6.02274	12.681	14.3758	17.0496	93.5767	69.612	31.4467	69.2862	62.2247	83.5175	87.3331	84.2472	114.376
		AT1G05575	0.65483	1.46793	1.42786	1.21561	2.60246	3.25916	2.32261	7.46185	6.52082	3.96639	5.8993	11.7626	15.2821	15.9186	8.13613	7.82859
		AT3G53180	28.7847	32.5104	29.3237	35.9115	92.4862	93.22	100.75	80.2121	72.2954	63.6182	58.6187	57.3484	70.5287	109.777	91.1356	83.2502
		AT3G61490	8.94974	5.84574	7.95906	11.6664	5.87531	6.38077	5.3046	4.85222	5.37645	5.5818	4.87681	6.18944	5.57112	6.11112	4.48104	5.2895
		AT5G64750	0.984481	0.185096	0.38683	0.372338	7.70164	6.15573	8.5068	2.24938	1.84164	1.58284	2.5999	2.57065	3.68724	5.08579	2.88591	2.38076
		AT4G36670	0.190858	0.0622322	0.0156551	0.0203427	2.04228	2.56242	1.99072	5.00114	4.43127	4.34195	2.73164	3.64533	5.04928	13.4696	6.72228	4.66016
		AT1G61810	0.00805826	0	0.00727078	0.00944785	0.261656	0.253767	0.372806	0.150619	0.17937	0.0502045	1.31096	2.3453	2.78676	4.39437	3.48162	2.66848
		AT1G12080	202.612	219.337	222.515	273.927	73.3679	74.408	79.365	107.123	114.982	106.312	130.811	115.247	109.806	63.0702	110.56	146.067
		AT4G33050	0.431389	0.265938	0.571685	0.553196	2.58536	3.11813	3.54249	2.33408	1.80044	1.63778	5.26354	9.98047	11.541	19.3418	12.1772	10.4116
		AT5G43580	23.9709	17.8085	15.5695	22.9035	49.9682	53.6074	64.5433	41.918	43.4352	44.6678	41.0068	66.7749	72.6024	158.988	106.565	90.7828
		AT5G61420	2.52321	2.06578	3.71191	4.60898	0.705014	1.11188	0.913567	0.215844	0.342728	0.398698	0.115144	0.598666	0.601337	0.152392	0.0397974	0.236669
		AT5G38970	5.06985	6.26479	4.43114	5.33242	1.88743	1.93367	1.76307	1.5286	1.84696	1.42503	1.78564	1.26882	1.34513	0.958819	1.86387	2.23884
		AT1G69690	4.7139	3.78902	4.82938	3.98545	1.56264	1.04009	1.32066	1.5704	2.13419	1.56008	1.91203	1.67394	1.68453	0.916813	1.26721	1.74217
		AT5G67090	0.900291	0.977227	0.969074	1.77775	0.416698	0.257273	0.409202	0.279682	0.203543	0.180406	0.149199	0.445325	0.204635	0.0940304	0.24065	0.153333
		AT1G62190	2.37474	4.49213	5.34202	10.9082	0	1.16574	0.1505	2.33615	3.04887	2.66853	1.3316	0.384632	0	0	0	0.561434
		AT1G64610	1.13885	0.635635	1.34212	1.38974	2.85361	3.25578	3.31179	2.29785	2.21913	2.01515	3.02488	5.1367	5.47811	7.98374	6.57648	5.2647
		AT4G24340	15.6459	14.7677	16.736	14.9889	52.0564	57.7662	56.1927	35.907	34.6575	35.485	43.6253	55.1228	52.6673	62.8239	41.6052	41.9916
		AT3G04220	0.19826	0.121636	0.141225	0.159043	1.30234	1.20111	1.76687	1.22155	0.965745	0.812629	2.17946	2.9895	3.14063	5.34244	4.17906	3.45544
		AT5G65870	2.50338	1.53999	1.52334	2.45726	18.7265	15.8365	23.7018	12.0558	11.9699	9.40023	6.90481	10.034	9.77658	18.3693	14.921	15.1028
		AT3G11840	0.403832	0.83072	1.41461	0.696279	3.80845	4.12731	3.34093	4.51018	4.59188	2.88594	4.08895	5.61737	6.74724	13.4349	7.9367	6.53396
		AT2G14920	5.78549	5.15427	4.54655	5.12019	2.72697	3.03994	2.97015	2.12971	2.79861	2.82932	1.998	1.86715	1.11599	0.577753	0.731191	0.966282
		AT2G33790	312.114	286.881	213.666	182.866	65.0553	52.0923	54.3234	77.8871	61.1613	59.7737	128.368	99.111	72.8115	8.43897	27.7261	29.3451
		AT5G52870	2.22854	3.0807	1.78036	1.76911	9.11591	8.26834	10.2671	5.04692	4.59611	3.83263	4.89735	6.14398	7.14887	8.65135	6.06332	6.00959
		AT5G24990	8.45455	7.02892	8.54717	9.60706	3.72472	4.44901	3.48411	5.12542	5.57664	5.68048	4.59843	4.394	3.32791	4.20145	4.12375	3.72958
		AT4G27450	2.51493	1.40411	2.14072	2.16973	5.07974	5.20434	5.07111	8.16906	8.561	6.8488	5.85199	8.00573	7.70844	22.2606	17.0417	14.5362
		AT5G47070	1.05706	0.908351	0.67558	1.05	2.04092	2.69431	2.56744	3.06187	2.39076	1.78362	2.4963	2.92427	3.3214	5.64624	4.7454	4.21243
		AT5G54500	40.517	48.2853	48.32	51.7836	91.6617	84.7495	89.502	89.9427	81.8201	71.2924	93.371	105.62	134.791	217.97	153.566	147.068
		AT3G01760	0.546222	0.878239	1.13864	1.30291	0.114673	0.122721	0.104567	0.22235	0.154463	0.254252	0.0593074	0.137047	0.0938579	0.089706	0.0819938	0.142218
		AT1G53990	0.0892207	0.0200006	0.181129	0.104606	2.21805	1.86506	3.69429	1.25074	1.09751	0.579024	3.34779	9.14935	7.60259	13.1993	8.7632	8.49308
		AT5G10770	13.183	14.8034	15.5125	21.8846	11.0806	9.71417	9.28899	5.72241	5.76494	4.51036	5.7387	6.3542	5.88809	7.32387	9.28927	11.6807
		AT2G02620	1.88818	3.09316	2.24425	2.38408	1.19747	1.22236	1.00794	1.32168	0.978416	1.07457	0.72412	0.776098	0.886619	0.56205	0.790353	0.861685
		AT5G02550	38.2197	42.9432	44.3677	32.1051	98.9644	97.1153	96.8194	84.9409	84.8417	81.1871	65.2476	63.1638	68.6908	80.4003	70.8885	71.3287
		AT3G06500	19.0642	22.5967	19.2501	19.9971	31.5207	37.9192	34.7845	45.8288	37.8348	28.6508	32.7312	34.3111	37.0743	47.9098	36.9262	35.4996
		AT1G80460	33.4323	40.3808	43.9509	49.9592	69.2693	70.9294	73.2239	86.5939	78.2828	82.3098	72.0484	73.4228	82.0984	110.281	99.9898	92.902
		AT1G19850	8.13168	7.51893	7.98659	8.23908	19.8063	21.7382	25.9482	15.2909	13.8202	18.6627	11.48	15.5209	18.1325	29.1243	22.979	16.2984
		AT5G14230	1.6132	1.54405	1.11211	0.93507	3.3934	2.82453	2.68344	2.66579	2.26154	1.97624	2.63491	2.89324	3.29679	4.42429	2.8702	2.9132
		AT1G03220	119.08	108.835	178.339	177.713	354.511	389.979	410.491	354.58	307.361	317.334	354.029	452.562	489.597	769.571	570.18	441.343
		AT5G54720	0.10318	0.0925196	0.116371	0.120973	0.96845	0.672268	0.835364	0.964282	0.543955	0.830325	0.920514	1.7361	1.43964	1.59709	2.04931	1.66944
		AT1G28600	0.890669	0.952232	1.48363	1.40573	2.29418	2.62257	2.4565	4.16193	3.85273	1.72518	5.96853	9.7053	10.0544	14.4798	12.452	11.7874
		AT1G78850	168.916	183.614	237.968	208.723	839.453	877.001	834.346	637.122	516.162	490.424	596.656	652.726	690.406	993.888	808.286	789.031
		AT5G17420	5.04286	5.37771	5.76293	8.13197	3.63195	3.67089	3.49585	3.26293	2.90735	2.89898	3.48963	3.53756	3.55929	2.54759	3.41928	4.19547
		AT5G46900	238.563	443.041	407.843	468.914	39.1058	28.0485	27.5032	71.5907	64.9029	54.2261	101.448	87.7225	76.2559	54.8572	139.491	179.605
		AT5G59360	1.83321	3.35083	1.71768	2.06666	0.500813	0.765655	1.14169	0.624259	0.619518	0.366065	0.77704	0.897788	0.527022	0.167903	0.460404	0.228162
		AT5G56960	0	0	0.0324787	0	0.182629	0.104237	0.122124	0.0826267	0.196798	0.0498366	0.717841	1.58239	1.62632	3.02875	1.71064	1.28132
		AT1G10550	5.19594	5.9953	4.31667	3.51724	2.82518	2.64019	2.75762	2.27607	1.88359	0.814384	1.85215	1.30182	1.64145	0.606991	1.23765	1.84002
		AT3G50970	34.3459	29.6859	31.4946	50.1131	224.482	187.786	240.141	170.198	129.472	110.395	88.2545	118.879	145.805	220.659	167.617	168.978
		AT2G25460	1.44521	1.50999	2.68733	1.72389	3.30272	4.35329	4.46514	12.6595	8.71582	7.29448	5.5926	9.49819	10.5331	7.61623	6.37335	6.07288
		AT4G22460	10.3502	13.3505	15.6312	13.8223	1.7972	1.5627	2.45822	1.90573	1.94529	1.09197	5.46074	2.81905	4.57842	1.12033	6.26456	4.29858
		AT5G60270	0.600943	0.928026	1.8827	1.233	5.47108	5.12994	5.3287	8.86766	5.9842	6.20532	6.46506	9.83815	12.5938	16.0993	13.6433	10.5875
		AT5G10695	5.16588	4.14455	5.02904	7.09272	8.7594	10.0384	12.956	15.2458	8.67984	8.82249	10.4873	14.8989	16.9356	17.9669	14.9428	13.6373
		AT4G31870	0.0482492	0.0144214	0.0580455	0	0.440628	0.681128	0.238101	0.253147	0.226102	0.200401	0.286968	0.307182	0.769378	0.727684	0.490091	0.294919
		AT3G51540	0.612286	0.366017	1.22767	1.11669	1.48419	1.69916	2.06156	2.29222	2.53052	1.4305	2.76694	3.55785	4.27152	6.74352	4.75702	4.91667
		AT1G15380	1.06493	0.607666	1.11809	1.24857	1.63071	2.16566	3.00981	2.74287	2.99424	2.25179	4.59286	5.21264	5.0365	9.68274	8.70279	8.62568
		AT2G15880	1.03557	1.7581	0.934371	1.73218	3.12437	3.88341	3.85831	8.74759	5.90426	3.08253	2.73902	2.92605	4.59615	7.31591	5.99571	5.42131
		AT3G43190	0.783093	0.736272	1.02898	1.57776	0.208295	0.280705	0.189938	0.10471	0.195954	0.110524	0.231414	0.304254	0.234892	0.171997	0.15721	0.205022
		AT1G56630	7.53561	7.33809	6.72377	6.76416	4.68754	4.19933	4.28409	4.75018	5.09367	4.1674	3.58713	3.68827	2.85406	2.61332	3.19624	3.90071
		AT5G37070	1.6822	1.43657	1.71055	2.0349	4.44347	3.76944	4.52128	3.67749	3.19075	3.46576	3.89555	4.15281	5.18922	7.88461	5.40507	4.57952
		AT1G33790	0.306976	0.567202	0.562348	0.392631	12.8183	11.5056	10.7504	17.5976	10.3967	13.745	5.39923	6.64153	10.1145	25.6408	13.4342	11.6194
		AT5G19230	19.0913	21.5454	21.6165	24.331	44.9403	41.7171	59.034	53.6273	42.5942	24.9255	40.2231	50.091	58.1762	99.1991	71.0394	83.0787
		AT2G02000	1.10452	1.51775	1.83785	1.37907	0.465769	0.623069	0.331813	0.22578	0.285683	0.297894	0.361334	0.28702	0.257326	0.0683174	0.109277	0.123781
		AT3G10740	2.91216	3.29519	3.78149	6.67514	7.36401	6.70955	7.5633	8.01852	9.05273	6.87975	8.30444	9.94993	12.9376	22.896	21.3049	21.2407
		AT4G29780	3.91323	4.62287	3.22257	3.04049	5.98768	8.33024	6.39392	29.7431	17.6102	17.3016	11.6535	12.9089	13.8357	12.8132	11.8131	9.4471
		AT4G30180	4.74498	5.55577	5.55506	6.80459	2.14873	2.34211	2.50363	1.23448	1.60795	1.46589	1.89331	0.891654	0.859807	0.887141	1.62174	1.56507
		AT4G23680	4.20212	3.3651	6.70067	6.84787	0.348622	0.229592	0.342351	0.363986	0.495389	0.411636	1.30372	0.889367	1.10624	7.5522	11.4761	7.69697
		AT1G61360	3.50422	3.23885	3.21042	3.37108	9.25407	9.35709	10.3507	6.87688	5.76849	6.06444	7.89348	9.40611	10.5577	16.3257	13.2011	12.4348
		AT5G63710	1.48771	1.42928	1.41903	1.89376	0.59305	0.588511	0.639108	0.418151	0.398376	0.408264	0.591127	0.773191	0.836653	0.632629	0.497287	0.550193
		AT5G49700	1.43934	1.26947	2.04383	2.46215	6.82365	6.047	9.1915	3.73717	4.50583	5.63522	4.73023	6.67422	7.73674	12.6707	9.6554	8.06819
		AT5G35670	9.26924	11.0771	9.50663	10.1835	4.87194	4.72504	4.96704	4.92012	6.24991	6.71663	6.15925	5.6557	5.51616	5.28009	6.29577	7.31894
		AT1G48750	0	0	0	16.8675	0	0	0	0	0	0	0	0	0	0	0	0
		AT1G80760	0.858402	0.478471	0.962913	1.52324	0.117706	0.352706	0.171732	0.228231	0.244617	0.216811	0	0.0422014	0.0231216	0.138118	0.0504974	0.1001
		AT5G44568	0.0615963	0	0.055577	0.180546	1.09379	1.17055	1.42484	1.3331	1.29892	0.831474	1.32533	1.59664	2.11789	2.27356	2.58087	2.19257
		AT5G36907	0.470576	0.0468841	0	0.122605	12.7332	11.1286	17.1746	1.38879	1.7764	0.977261	5.26835	9.2732	10.6824	20.5443	16.7865	16.7505
		AT2G15890	3.19806	4.35959	3.84089	5.67499	7.63035	9.52679	8.45742	14.9227	13.2904	8.23459	8.7998	10.6717	15.9578	21.4576	18.8603	20.3714
		AT1G09540	10.8714	20.4157	13.7789	17.2035	4.94132	7.51465	6.12635	8.15239	7.78186	6.34286	6.4562	7.47888	6.89672	7.34948	9.87887	12.9476
		AT4G35320	22.2315	24.2321	19.9137	23.9403	11.7288	12.1582	11.8503	15.1745	15.5232	12.2114	13.1887	12.8572	11.9612	10.0223	10.2126	10.4262
		AT3G51430	10.549	13.3235	13.7355	14.0273	27.87	25.8676	27.2588	21.2403	19.8942	20.5049	22.7067	24.6882	23.5055	35.6133	30.1714	28.7014
		AT1G13990	6.00373	5.45522	7.25883	9.97197	11.717	12.0611	14.7766	11.7533	12.7308	10.4525	11.3425	14.7068	17.0927	22.2078	20.3857	16.9455
		AT5G48100	0.374065	0.538701	0.664794	0.823981	2.09336	2.49876	1.90887	3.57951	4.10343	5.12004	2.46275	3.36093	5.61461	11.4991	8.73407	5.56326
		AT3G59940	1.10068	1.25015	1.19175	1.34785	1.46434	3.42638	2.6932	5.94336	4.21233	3.47954	2.31052	3.15898	4.48537	9.52332	6.33545	5.75164
		AT1G67980	0.0712644	0	0.0428669	0.0557024	3.66383	4.28208	6.1983	1.16844	1.00186	1.5293	8.75134	14.0434	16.5011	33.2904	17.8382	10.5312
		AT4G28240	7.79013	12.1713	9.71793	9.86002	23.0853	27.3649	28.3953	37.2727	27.2063	21.7852	15.8572	23.8589	27.1145	35.6262	31.054	33.7389
		AT1G65500	0	0	0	0.0461639	0.958874	1.71027	1.78517	1.04582	1.4761	1.063	3.1408	8.05751	7.29883	10.4077	7.41321	6.28575
		AT4G14940	10.2193	8.76283	10.2481	11.238	6.4353	6.62082	6.89507	4.80685	5.35291	6.24113	5.85468	6.89557	6.01894	4.7367	5.85107	5.05294
		AT5G20230	0.615874	0.401631	0.884052	0.262574	26.1335	32.2841	38.3098	15.1191	9.80608	12.2668	29.8818	57.8476	57.8918	96.8958	57.9164	35.1787
		AT1G77000	1.9271	2.18787	2.32772	2.45985	3.45356	3.69592	3.71001	4.17379	3.9145	4.30869	3.11554	4.07084	4.18193	7.6608	5.97046	5.2973
		AT5G24105	8.62153	10.8231	9.17606	9.86071	4.17776	4.16524	4.55846	4.84653	5.23572	4.23864	4.65377	5.02488	4.06823	2.43017	5.55311	6.52877
		AT4G16480	1.04116	1.48207	0.939414	1.31225	2.13935	2.76999	2.25185	2.9959	3.06463	2.17572	1.92602	1.89389	2.82757	3.71902	3.21516	2.7936
		AT1G23560	0.61836	0.155945	0.435884	0.724992	3.86276	4.32269	4.57723	1.90097	2.12801	2.5884	3.52904	5.78222	5.64272	11.6651	9.085	7.83725
		AT4G24380	4.64814	3.5466	3.59478	5.85587	6.35701	7.36743	7.74681	10.2529	6.4263	6.38533	6.78761	9.76796	10.1568	12.1	8.1063	8.75072
		AT5G35735	8.0589	7.2125	7.89462	5.88513	18.8002	20.553	21.6458	19.2385	13.3616	15.8595	23.3615	32.6135	37.2057	55.5075	39.2919	32.2213
		AT2G40120	6.60752	5.45034	7.18773	6.70731	4.09247	4.41073	4.06263	3.16566	3.58563	3.54932	4.17309	3.8243	3.67744	3.43984	3.78227	3.67162
		AT3G24450	3.46243	4.06754	3.1043	2.69777	5.98157	5.73503	5.53551	6.16558	8.03567	6.55339	4.92213	5.9594	6.53016	7.93208	6.72547	6.16948
		AT5G65690	11.6103	11.2734	10.7976	13.0927	34.3557	32.6463	36.8993	118.874	95.3772	51.9383	84.6206	77.408	91.7601	101.479	85.9895	103.138
		AT4G16983	14.2692	11.1002	21.6569	27.4767	1.67803	1.12878	1.31155	2.92831	2.04809	3.13995	2.57876	3.223	2.1661	2.30657	2.77674	2.29345
		AT3G05937	0.432492	0.258539	0.455266	0.549329	1.68227	1.83946	2.4344	1.6664	2.23783	1.5718	1.6266	2.06512	2.83762	5.36411	4.19692	2.60469
		AT4G02710	5.62095	5.69028	6.38842	7.12012	3.86928	4.37597	3.78963	2.58419	3.09954	2.95252	3.35005	3.44247	3.28423	3.5089	3.40192	3.47333
		AT1G18590	5.14348	5.00606	7.22946	4.18191	34.2258	34.8033	35.1316	16.807	17.3808	13.1508	29.7867	33.7572	39.2056	68.6277	71.3632	51.466
		AT2G22890	0.934343	1.28464	0.505822	1.38759	2.3386	2.77328	3.25638	3.98303	3.90412	4.04246	2.51705	3.22922	2.79356	4.93205	3.59287	3.15789
		AT3G15450	46.4861	84.1277	65.2589	73.0148	313.718	276.404	309.068	795.461	687.891	357.879	439.404	427.244	582.378	684.975	685.067	715.001
		AT3G03520	10.1327	10.6999	11.2466	15.3016	6.24095	7.9525	7.59631	4.31991	4.56936	4.33318	4.4086	5.91644	4.55312	6.85231	6.7233	7.3404
		AT4G38400	16.9193	19.0694	12.9866	17.7362	4.97757	4.49754	3.96813	7.22413	7.26102	6.40517	5.39529	4.48826	3.51295	1.7837	4.28367	4.18234
		AT3G44510	2.92658	3.25057	3.47732	3.55834	1.67423	1.87019	1.62697	1.82457	1.53793	1.85083	1.88346	1.97167	1.90845	2.1223	2.08402	1.98761
		AT1G30820	9.44255	9.63639	7.71749	8.91626	14.9693	13.9967	17.6542	48.4117	46.1837	27.2513	26.6478	23.3381	27.0841	26.136	29.6309	29.6424
		AT3G59080	2.11649	3.1369	3.26695	2.99417	5.21818	6.21119	6.8623	13.2153	9.078	6.99267	11.0888	13.2521	15.637	20.0978	16.0856	13.3394
		AT5G39670	0.392235	0.547104	0.786455	0.817553	1.3709	2.27164	2.45983	3.51562	2.09335	2.12693	2.24138	6.42135	6.99293	8.82151	7.44652	5.87623
		AT1G66700	0.19856	0.400602	0.111973	0.203701	1.05777	4.71668	3.60557	0.781335	1.27941	1.15975	7.94545	13.9734	23.6725	49.7072	33.0354	17.3753
		AT1G69930	2.11384	2.41474	1.77664	0.882703	12.6639	15.0934	17.9781	14.1861	12.2126	8.77976	20.9708	42.6124	45.0487	87.3323	51.84	41.5106
		AT5G21020	61.1296	52.3819	64.5945	79.1914	107.633	113.129	123.878	136.069	146.206	142.193	117.07	124.9	145.529	210	185.246	163.127
		AT4G04040	0.217886	0.13321	0.393187	0.301906	0.502477	0.580759	0.723945	0.837896	0.80059	0.730156	0.395008	0.954818	1.22393	2.01648	1.69222	1.62381
		AT5G36220	0.0444993	0.0399017	0.0669179	0.104346	1.52017	1.27249	1.496	0.481539	0.573457	0.492871	1.43231	2.83308	2.64615	5.29839	2.21158	1.83999
		AT3G23240	0	0	0.0353825	0	1.07437	1.27751	1.48766	0.810126	1.01071	0.447911	0.782021	1.74764	2.22768	3.22172	1.06694	1.18438
		AT2G44578	1.00489	1.00119	0.805947	0.654543	4.30526	5.21363	5.73378	4.00916	2.41993	2.08689	5.44935	6.60081	11.9066	14.6902	9.11355	6.50361
		AT4G36790	7.9719	8.14843	7.71087	8.40425	17.2601	16.512	18.2888	16.54	16.8915	15.7039	13.7215	13.6507	14.7129	15.0972	15.3523	14.367
		AT3G28345	9.35128	8.88485	9.56723	10.4717	5.91947	5.83187	7.53413	2.83385	2.44205	2.29223	1.97514	3.64033	2.67616	1.72357	2.2213	3.49761
		AT1G80530	14.1003	12.7285	12.0663	10.4899	19.5206	21.5599	18.6924	23.2481	21.6487	21.7321	19.8431	19.2365	19.5823	24.0914	18.4592	16.4712
		AT5G60490	6.44322	5.068	8.74586	9.84048	1.43376	1.87195	1.64733	1.75143	1.3574	1.70195	2.63982	2.82728	2.47845	0.605663	1.23021	1.82896
		AT3G05900	58.0186	61.7092	60.4596	69.7392	24.1115	22.7465	23.4953	27.7496	29.6668	29.1165	28.7289	28.4187	26.8903	16.7599	29.6067	32.8321
		AT3G54880	18.3183	18.7697	15.5958	17.6759	28.4367	26.2735	31.3679	50.0153	47.0043	31.3512	38.517	36.8784	37.6034	51.5358	46.6862	47.9993
		AT1G50420	8.96152	8.71526	8.35397	7.96293	16.9048	17.7361	19.7603	15.8482	17.1322	17.2527	13.399	14.4224	16.6479	22.119	17.6295	14.9726
		AT4G30370	1.9372	1.57318	1.7479	1.97129	3.07835	4.96141	4.39658	4.81825	4.41054	3.26399	3.29924	4.98653	5.13628	7.22434	4.69388	5.91392
		AT1G71960	0.754368	0.379749	0.871709	1.73788	0.194723	0.380846	0.281649	0.24086	0.286837	0.192392	0.208361	0.343053	0.204442	0.260006	0.266459	0.371165
		AT4G33565	4.53147	4.06329	5.38338	9.12047	12.747	15.3638	16.9345	12.8039	14.1272	10.7961	12.0753	14.5853	15.5557	30.964	25.343	22.1586
		AT4G27560	12.0485	9.2245	10.6385	10.0973	51.6266	46.7371	42.9036	20.4728	20.1789	19.1786	20.1522	20.9593	19.1139	35.6469	30.619	24.1623
		AT3G03020	1.17406	1.64494	1.52279	1.29049	5.21206	5.9364	6.41616	6.09977	4.34128	3.88591	7.08558	8.309	9.25107	10.1786	10.2219	7.79637
		AT2G22870	4.74797	4.60589	4.48218	4.10075	8.38398	11.009	11.4598	9.35825	8.29412	8.14085	8.06917	11.2031	10.6089	10.4816	8.49559	7.41789
		AT2G19780	1.10438	1.54646	1.13296	1.84468	0.752197	0.65713	0.601917	0.535776	0.85073	0.628357	0.651022	0.798053	0.708636	0.630455	0.773827	0.750652
		AT2G14290	0.145327	0.104249	0.05245	0.102232	1.00275	1.07312	1.26399	0.857791	0.817224	0.452707	1.49482	2.29987	2.43324	3.18386	2.05607	1.69299
		AT2G43050	4.33396	5.82927	6.84326	10.1845	2.33153	2.8603	2.85202	1.43343	1.02861	1.20265	1.88228	2.19177	1.37771	1.2011	1.1385	2.61954
		AT3G19930	8.86842	12.7736	12.6407	11.814	25.5316	24.9237	24.6718	58.7369	49.3767	38.8844	33.5835	37.4087	50.2852	110.47	85.5652	73.3341
		AT3G22160	2.24697	3.71301	4.60506	4.32801	11.0092	16.1738	14.0188	14.5574	13.538	12.4991	12.4994	18.1592	17.659	27.3654	21.9386	20.6362
		AT1G15740	1.07193	0.900567	1.19373	2.07199	2.38117	2.7685	3.42228	3.24904	2.81708	3.17874	3.09144	4.40038	4.8892	11.5788	8.63906	7.95834
		AT5G12340	1.01513	0.212391	0.396902	0.714109	6.42069	5.95265	7.23243	4.66029	2.9335	3.40818	5.22076	9.41736	9.2739	12.8926	8.13846	6.35088
		AT1G12250	0.39084	0.396171	0.398643	0.318774	1.12079	0.904195	1.06918	1.06988	1.29401	0.846959	1.03446	1.06642	1.08388	1.94237	2.16375	1.24642
		AT4G22790	0.63899	0.133693	0.53811	0.549399	0.0648386	0.0693888	0.0985405	0.0628607	0.0499065	0.0663506	0.0670672	0.116234	0.127366	0.126804	0.046361	0.114876
		AT1G61840	3.12156	3.00169	3.16061	2.98088	1.86321	1.64119	1.80356	1.02824	1.20797	1.68666	1.2453	1.3232	1.2247	0.588624	1.16827	1.58452
		AT1G10385	1.26415	1.50723	1.65452	1.31927	0.648417	0.874944	1.05401	0.724299	0.683535	0.533715	0.481157	0.6191	0.456878	0.248107	0.28725	0.539441
		AT1G64330	18.8406	19.7114	16.9362	17.5292	11.1174	9.90619	10.7969	11.4907	13.0546	11.9103	11.5118	11.3778	10.8494	8.97037	9.11442	10.7094
		AT1G80690	12.0948	11.5925	12.05	11.9402	5.56912	5.80542	5.34162	5.5392	7.43005	6.60659	7.51002	6.30442	7.02978	3.94512	4.22538	4.62647
		AT4G38580	1.72965	1.64788	1.65816	1.44489	4.19026	4.1791	3.80096	3.72212	2.53292	3.45731	2.72311	3.4019	2.84427	3.62975	3.15299	2.82187
		AT3G42800	4.16188	3.88577	3.34868	3.42073	2.43807	2.14324	2.6202	2.08933	2.0609	2.09395	2.22915	2.36092	1.38973	0.817388	1.7277	1.75868
		AT2G18360	0	0.0763262	0.0128004	0.0332664	0.230326	0.169462	0.11814	0.488469	0.365646	0.707092	0.253133	0.322576	0.508998	0.38851	0.463186	0.520292
		AT4G17230	6.90095	8.70418	9.56263	10.9857	13.5038	15.3277	16.0468	18.6959	13.545	12.7057	12.5143	16.3211	17.4761	22.6713	19.1756	18.499
		AT5G66640	0	0	0.0130246	0.0338489	1.34757	1.37943	1.57608	2.49931	1.69113	1.28906	1.72721	1.85119	2.15796	2.66407	2.19938	2.02419
		AT4G14650	5.85388	6.79376	6.99446	8.63996	1.34337	1.47229	1.37257	1.16117	1.73786	1.07657	1.65741	1.68284	1.22405	0.721692	0.885316	1.37643
		AT4G39830	1.26305	0.990985	1.03991	0.703407	4.87017	5.1948	3.8128	10.2043	6.51071	5.70507	7.17522	7.58181	8.41811	11.5422	10.086	8.56611
		AT4G39580	0.996081	1.78633	1.82847	2.09407	2.30028	4.21473	3.65482	13.7523	11.7499	6.95475	7.06592	7.27881	10.5775	16.1132	11.7375	9.63284
		AT1G15125	1.336	1.93357	0.824779	0.851896	2.73508	3.41062	3.2314	4.86519	3.24018	2.8232	3.59171	4.13564	7.33486	12.1119	6.86175	6.09304
		AT1G03230	101.853	118.231	151.272	144.754	256.318	288.165	260.72	252.208	218.697	228.626	206.892	220.342	219.248	257.127	225.506	206.835
		AT5G04970	43.595	39.4965	37.5659	31.4868	25.5674	22.8036	24.3025	23.3039	21.0093	24.1931	24.9689	23.0654	16.8956	7.10749	10.8046	14.4638
		AT5G22520	0.283217	0.203164	0.511081	0.398467	1.26448	2.33737	1.83438	3.23193	1.19447	1.94095	1.96191	3.34866	6.09681	7.35134	4.68504	3.17715
		AT1G22330	8.17824	9.36669	9.64282	9.84308	3.74534	3.83789	4.1742	4.30746	4.29594	4.84721	5.33001	5.07948	4.08732	2.70009	4.00387	5.3866
		AT5G14700	0.973883	1.09421	1.11162	1.19685	2.39312	2.36994	2.04107	3.9592	2.66677	1.82755	2.9803	4.43945	4.65416	7.46037	3.69042	2.75911
		AT3G26200	0	0.0179913	0	0.0235242	3.19641	5.40344	3.97291	1.28298	0.893226	1.79173	14.5939	33.5775	36.2336	46.5375	27.5134	9.47943
		AT2G46650	2.73886	1.40731	2.13801	1.87618	17.1744	17.9118	17.9103	6.17582	4.68681	4.18602	15.956	18.1089	21.7448	47.1939	40.1224	28.7463
		AT4G36040	5.87676	7.4871	4.60667	4.24011	19.6434	20.2134	20.8894	55.5891	35.3587	24.3537	17.4717	33.1099	41.3693	67.7247	40.7183	36.9155
		AT2G41430	98.8884	127.627	107.221	118.171	211.755	221.755	259.123	285.432	234.979	206.875	169.472	231.02	296.75	334.144	270.832	267.618
		AT5G53980	0.944978	0.494284	0.461843	1.06177	5.51352	6.28526	7.35926	5.34533	5.53537	6.74598	5.04181	5.94465	7.37731	8.95435	8.8273	7.0927
		AT5G65300	4.82308	5.61148	5.6465	5.79499	13.0237	12.9421	15.5641	11.1756	8.73244	10.6371	8.95301	13.9213	13.2683	14.5703	10.4112	9.717
		AT2G39510	1.51385	0.363038	1.95358	4.25152	0	0	0	0	0	0	0	0.0160101	0	0	0	0
		AT2G04515	0.0444313	0	0.0801787	0.0520932	0.67627	0.578983	0.822226	0.305965	0.520527	0.322952	1.11922	0.808215	0.708498	0.687738	0.870385	1.77327
		AT1G07260	5.62273	7.91719	6.91628	5.81979	11.7005	14.1674	11.6042	13.4611	12.6341	13.6383	13.094	13.7237	14.1844	15.7955	14.1985	13.9306
		AT1G53980	0.280078	0.209284	0.294826	0.328375	3.93138	3.09209	3.41214	2.47974	2.67965	1.69647	4.26248	6.28343	6.18741	7.94793	5.94379	5.58901
		AT1G17860	195.97	253.195	214.498	253.981	438.068	443.889	472.575	407.529	408.194	353.197	312.663	369.939	429.543	556.737	476.747	539.361
		AT3G62040	1.60928	1.2252	3.56154	6.37235	0.154051	0.329724	0.196664	0.388314	0.320149	0.220701	0.350561	0.579939	1.18018	1.2292	1.05744	1.31009
		AT1G66920	0.0157946	0	0	0	0.224376	0.274425	0.628418	0.341834	0.57362	0.639622	0.0663108	0.316037	0.598165	0.300897	0.223461	0.187407
		AT3G49790	1.218	1.04015	1.53508	2.17606	2.74648	3.12816	3.21997	6.01007	4.28079	2.79044	3.89606	4.34323	5.35651	8.42518	8.26895	8.69618
		AT2G21540	3.29014	2.254	3.52907	3.44786	1.53631	1.79168	1.85891	1.26985	1.2621	1.10856	1.528	1.66834	1.56697	1.22493	1.52099	1.57033
		AT1G25275	13.8483	14.2313	16.6015	16.6012	80.1671	89.3835	94.7696	71.4073	60.6567	68.1819	59.3236	76.7032	106.923	173.872	108.461	88.9962
		AT5G40170	0.559482	0.338632	1.13582	1.88589	8.9698	8.76389	10.2241	2.99963	3.08062	2.58521	7.73664	10.6351	11.6815	26.3298	21.448	18.8742
		AT5G23870	1.06913	0.651038	0.856671	0.926092	0.340029	0.381219	0.280532	0.29826	0.196291	0.198833	0.318219	0.493451	0.357824	0.360995	0.425474	0.404491
		AT4G28420	0	0	0	0	2.62499	4.33358	2.69053	1.18368	1.36264	1.60339	2.50473	4.72396	7.05509	13.4669	12.0036	8.2848
		AT1G14280	4.32162	4.68485	2.98753	3.30228	1.63626	1.23743	1.59152	2.22088	2.19141	2.56743	2.5049	1.99461	1.8428	1.2544	1.73154	2.22642
		AT5G10625	2.10443	1.38156	1.62753	2.95198	8.65591	8.56962	9.875	7.28279	4.09434	4.60447	4.73308	5.19515	9.99972	9.21732	7.77053	5.47224
		AT3G07425	3.23418	1.95308	2.32259	3.48235	0.602767	0.716742	0.549645	0.64931	1.00523	1.09657	0.484933	1.02053	0.526244	0.707295	1.00565	0.996736
		AT1G30280	3.27097	3.35443	3.42625	2.95341	0.915606	0.65324	1.07843	0.369864	0.902955	1.03456	0.927345	0.991661	0.487114	0.335745	0.552384	0.851651
		AT3G21670	1.75606	2.9081	2.11261	3.82099	0.754492	0.566926	0.687997	1.19837	1.44566	0.73923	1.31178	0.949661	1.08792	0.979514	1.77339	1.56996
		AT5G02330	1.32847	1.33808	1.46137	1.66424	0.53551	0.395235	0.488315	0.322246	0.298478	0.0944823	0.764022	0.595855	0.435282	0.281685	0.514936	0.76556
		AT5G23400	11.6741	12.2763	12.6044	13.6487	4.3756	4.70047	3.95963	7.24224	7.04957	7.38894	6.41899	6.42728	5.94803	4.58775	5.6387	6.40229
		AT4G29920	1.78544	1.95884	1.6773	2.29035	0.799278	1.10628	0.913475	1.05386	1.11968	1.04693	0.89289	0.89791	0.900171	0.487699	0.765811	0.668396
		AT3G59680	4.44038	4.74855	4.72893	4.8007	1.79119	1.69951	1.85223	2.0946	2.62234	2.36206	2.34937	2.13515	1.84995	1.34342	2.13896	1.94334
		AT3G05360	0	0	0	0	5.58916	4.74763	6.69342	1.40064	0.640245	0	2.20382	5.17978	5.63288	9.76053	6.55801	6.18964
		AT5G24610	34.8236	31.9937	34.6012	33.1419	57.3995	56.0254	54.2308	55.2271	60.2112	67.3246	47.4772	51.2392	55.9497	65.5096	54.1767	51.1735
		AT2G15220	0.276497	0.52685	0.218292	0.283655	4.38379	6.15516	5.53246	3.77405	1.86257	4.2348	9.61306	16.4089	15.2937	53.9502	32.4609	18.7895
		AT2G48030	8.45402	11.4393	12.8133	11.2627	6.83168	6.99454	7.39844	6.52767	6.39135	5.52071	6.2797	7.48701	7.30482	6.33045	6.99482	7.30719
		AT2G24762	1.88818	0.553514	3.07971	3.66127	0.0736904	0.354878	0.201588	0.178606	0.510478	0.678679	0.533562	0.990764	0.217131	0.129704	0.276624	0.509177
		AT3G50410	0.189922	0	0.0856812	0.296897	1.47748	1.09994	1.66944	1.24557	1.48333	1.51193	0.498347	1.46826	1.35651	3.84428	1.99803	1.36574
		AT5G07190	21.2518	28.3891	25.9031	26.1915	11.5073	10.6278	9.94689	15.527	15.4697	16.0019	12.131	10.9077	10.4971	8.58257	10.0764	12.132
		AT1G74360	0.466562	0.461937	1.12258	1.28777	4.32985	4.44371	4.65876	3.43279	2.37996	1.69562	5.95795	8.89353	9.31908	18.1238	14.0904	11.4597
		AT1G34180	0.621035	0.240467	0.382054	0.364064	0.802031	0.93495	1.2668	1.49959	1.09134	1.0992	1.59994	2.01544	2.67268	4.45348	3.22576	2.51207
		AT5G50740	19.0575	16.8904	15.5539	14.0521	10.333	8.62131	7.86508	10.3021	11.1931	12.3922	10.8488	10.9936	8.42068	2.46951	4.62542	4.76781
		AT4G25170	0.493905	0.180431	0.495155	0.900784	1.74481	1.80766	2.8774	3.11322	3.9218	3.36204	2.68797	5.09107	6.67253	10.8903	7.68452	6.33387
		AT4G30670	78.7682	80.5182	121.442	118.845	66.4389	68.3749	69.2383	33.4168	37.2002	30.3135	36.6347	61.2526	53.872	34.0563	47.0409	57.6694
		AT3G57470	2.89354	2.68562	2.60569	2.47329	4.42989	4.01801	4.43612	4.17822	4.38107	4.53319	3.86582	4.19636	4.49147	4.82871	3.71993	3.75998
		AT3G47340	3.09564	0.0096718	0.0486608	0.214986	22.1523	18.1784	25.5694	45.139	59.0247	17.8641	72.2733	54.8095	54.0176	211.803	135.5	142.781
		AT1G05010	13.5414	15.0974	11.6272	14.7124	30.2892	33.5618	32.3111	31.3187	25.5412	26.1038	21.419	27.4758	30.2336	48.1184	40.2801	36.5051
		AT2G43600	11.916	11.3642	14.3561	13.8093	8.31706	7.74139	6.11824	8.91033	8.02899	9.33349	8.3499	9.36552	7.48237	2.50134	3.89795	4.1606
		AT1G22340	0.312452	0.803155	0.582632	0.512866	1.88115	1.58338	1.34916	1.78278	1.46419	1.18961	1.15874	1.5914	1.64002	2.48018	2.607	2.49402
		AT2G28410	10.7019	11.0032	11.4348	11.9342	1.75545	2.14077	2.64308	2.17684	2.68664	2.75723	3.3782	3.32988	2.24542	1.38921	1.83899	2.51705
		AT5G36970	0.0348418	0	0.031437	0	0.494958	0.454022	0.77372	0.685513	0.204092	0.108536	2.96211	5.29206	5.86836	13.3167	7.01492	5.07363
		AT4G11211	12.7543	10.4295	11.5803	15.4239	4.15115	3.04875	4.37908	2.36736	3.47708	2.4155	1.51547	1.67801	1.75878	1.52816	2.26977	2.42271
		AT2G38230	7.45892	7.04029	8.31034	11.4006	12.9923	12.2316	17.3238	37.8769	35.095	31.4821	24.8174	25.6802	31.2396	43.4346	43.8086	34.3975
		AT1G27730	4.96567	5.54578	8.1023	7.14672	17.5298	28.4144	24.5413	31.5622	30.2019	35.6919	28.4624	36.969	46.5551	55.7612	45.2396	33.164
		AT1G26380	0.0422971	0.075854	0.114491	0.0247955	2.01719	2.84772	2.70042	0.540926	0.594629	0.483118	14.8942	35.4113	34.6717	66.6285	48.0344	33.7162
		AT1G23120	0.789162	0.572841	0.983298	1.10149	2.74549	3.59108	3.96391	2.66173	3.61007	3.08265	3.39204	5.33187	6.47922	14.3182	14.0687	10.1338
		AT2G05520	0.119858	0	0.0540726	0.281053	1.24661	1.98487	2.32894	1.12015	0.596775	1.52459	1.38381	3.76092	2.09043	6.85013	5.96772	6.59359
		AT1G44800	11.1041	3.71253	13.0121	17.2943	4.97204	6.07717	5.59995	1.38259	1.424	1.02548	0.970115	2.53346	1.99375	1.62816	1.1437	1.33843
		AT3G48360	2.07278	2.3379	1.2821	1.81884	7.47386	8.53629	9.21557	22.2634	13.226	7.79704	5.95199	10.7896	15.149	12.6038	11.5628	11.6854
		AT2G43620	1.02395	2.50632	2.8216	2.10903	116.229	94.4834	100.249	21.6164	15.1732	12.414	35.8724	46.5144	47.4942	68.7686	66.6815	54.0606
		AT4G25760	0.292251	0.299492	0.866414	1.22374	0.169456	0.181348	0.0772609	0.0410717	0.195647	0	0	0.0379722	0	0.149131	0.0908736	0.135103
		AT5G56970	2.43413	2.15246	1.87238	2.1963	0.865041	0.803938	1.17283	0.695198	1.0513	0.955097	1.09492	0.969203	0.726652	0.387321	0.427269	0.798568
		AT3G07350	6.03115	10.7079	7.18314	9.89965	25.9481	23.3679	22.3889	27.9332	27.1605	18.4369	20.13	17.7069	22.9371	38.2321	37.2819	27.6096
		AT4G01140	11.2056	10.568	16.1393	16.3477	4.54345	3.47667	3.49904	4.17662	4.1313	4.36032	6.06324	4.68436	5.10988	3.3977	5.8072	7.75774
		AT2G19650	0.0319671	0.0859929	0.0432648	0.0187398	0.583869	0.833124	0.828196	0.566057	0.374505	0.431516	0.402625	0.319818	0.589392	1.37024	0.817562	0.63791
		AT1G15170	11.3324	11.8912	13.4203	11.3961	22.8146	21.4046	22.5329	19.2277	16.7719	21.0463	18.3317	20.2712	20.7709	28.0269	23.1081	18.677
		AT3G20015	9.40685	8.21431	10.4174	11.1178	6.1842	6.45376	6.33969	5.32523	5.41043	6.34806	7.01259	5.71523	4.84786	5.02554	5.27324	5.22652
		AT3G09830	2.25291	2.75111	2.54094	2.86732	5.38422	5.23093	5.23884	5.36578	3.71594	3.83221	5.16481	6.13365	6.75065	9.17685	6.54902	5.22796
		AT1G63750	0.0587795	0.045177	0.0530354	0.0492255	0.221534	0.355621	0.341863	0.503898	0.334473	0.401085	0.564058	0.809546	1.08793	1.68968	1.40734	0.851413
		AT5G40000	0.137472	0	0	0.0537259	1.67392	1.81627	2.58639	4.73332	2.25474	1.71295	4.88173	7.68947	8.17475	16.341	13.066	10.207
		AT5G07990	51.8151	47.3023	53.7058	41.691	27.9814	29.1215	31.3839	24.5099	30.0769	28.0755	26.4106	31.1124	24.6382	29.2712	26.0645	26.2053
		AT5G46890	248.01	488.051	393.073	489.576	32.8329	29.5752	26.4826	78.4815	84.7092	61.3156	106.88	91.7398	99.7456	102.02	186.105	238.336
		AT3G06770	9.07495	9.88106	8.93139	9.68988	4.80974	4.56069	4.14844	3.54708	3.92357	4.31893	4.56401	4.34797	3.21664	3.00682	4.40906	4.77786
		AT4G17220	4.17244	6.8057	5.25863	7.51652	2.16394	2.3158	2.24286	1.4464	1.72249	1.22411	1.43197	2.40945	2.08577	1.34057	1.61454	2.52893
		AT1G07240	4.73086	3.07185	4.87571	4.25563	10.7389	12.2011	12.3585	7.2217	6.16348	8.25785	8.36844	13.0381	14.5714	22.0945	14.8023	13.7253
		AT1G68840	19.3533	20.3273	22.6178	17.99	36.8805	42.8865	44.9847	58.0749	54.1256	50.6773	37.2042	41.4066	50.283	44.3691	48.4657	41.428
		AT4G36150	0.804908	0.754184	1.06081	0.816467	1.35818	1.54188	1.45605	1.93064	1.63167	1.74671	1.9744	1.79317	2.17221	3.51046	2.18504	2.27299
		AT3G61750	3.72077	3.51893	3.95845	4.94838	1.31484	1.46742	1.4045	0.819471	1.01927	1.2494	1.36004	1.3974	0.977781	1.14612	1.30948	1.93684
		AT3G47800	9.05266	10.881	13.162	13.6219	34.7782	34.7481	33.4601	37.6065	37.6202	40.8673	27.0141	31.4076	40.0445	76.8727	56.32	44.1937
		AT4G39780	5.846	6.75807	5.09372	6.75331	22.3612	25.2063	30.2012	25.4003	21.7885	16.2767	18.979	24.0047	26.4751	34.6667	30.3453	36.135
		AT3G02150	0.018918	0.0339269	0.136554	0.243983	0.940614	0.944993	1.34784	1.67495	1.64007	0.687534	2.18416	3.3552	3.03551	7.52337	6.62951	6.3463
		AT4G31500	51.0568	51.7547	61.1545	34.0405	355.401	379.815	375.364	204.997	196.235	193.006	251.675	297.272	335.247	509.109	469.166	425.375
		AT3G48450	0.385513	0.144034	0.0579733	0	9.35578	7.67496	12.3361	1.10614	1.35493	0.600456	8.05883	13.5284	14.9202	20.7706	11.9923	9.25239
		AT3G07040	0.230308	0.253448	0.255029	0.233202	0.754197	0.682076	0.464943	1.02984	0.760384	0.923966	0.802094	1.01877	1.34588	1.9694	1.66337	1.53571
		AT4G17980	0.125453	0	0	0.0735433	1.18811	0.726567	1.27687	0.45252	0.465413	0.738175	0.373074	0.475421	0.562631	0.149373	0.455103	0.541285
		AT2G05510	0	0	0	0.0395346	0.513235	0.659103	1.12321	1.8908	2.37023	3.85149	1.6988	8.03516	8.6031	17.5452	19.0827	11.9665
		AT2G26380	0.260504	0.0849416	0.128208	0.0277661	8.69903	6.8664	8.74314	4.79926	3.27385	2.53285	6.26381	9.11109	8.09554	14.409	6.26294	7.58688
		AT1G11545	79.7144	75.599	81.5255	69.5148	31.9153	30.6508	28.3844	32.0869	36.6565	41.4394	43.5804	43.3743	33.8501	17.6792	29.4735	33.8387
		AT5G56270	1.22949	1.42135	1.20102	1.11985	2.10334	2.28404	2.20002	2.59894	2.0832	2.18404	1.93034	2.10708	2.90637	4.6216	3.46125	3.46346
		AT2G13790	2.69036	2.61784	3.45445	2.70368	6.18732	6.37271	6.92772	5.85314	5.2473	4.72759	5.8104	6.15088	7.71968	10.0764	7.65765	7.15928
		AT3G04000	0.0269994	0.0968394	0	0.126621	0.657514	0.762294	0.599566	0.84994	0.94892	0.672846	0.821803	1.54704	1.50685	3.27902	3.76109	2.0095
		AT1G20900	45.5062	39.0304	42.5506	37.7614	82.2871	78.4343	76.8657	75.9087	70.5936	65.638	71.0259	69.3602	65.52	57.284	61.4355	62.512
		AT5G06740	2.61158	3.82075	3.10048	3.20293	6.52034	7.01523	5.88211	5.54393	5.17305	4.62072	7.62808	9.40726	10.0172	13.4814	14.0426	12.6765
		AT5G48530	3.13218	3.64263	4.64165	3.33846	6.35647	7.70956	6.35833	7.11496	6.98308	6.83979	6.63472	8.66711	10.8026	9.42517	9.04871	7.30997
		AT1G14040	4.55516	4.4538	4.69392	5.16331	9.3381	9.2268	9.53382	10.4753	8.52662	6.33566	12.8787	18.8956	20.1525	27.1785	21.1741	18.6476
		AT5G39610	0.358268	0.0688397	0.115449	0.210024	1.86961	3.3347	3.81222	1.91328	1.70887	2.23208	4.08262	7.23849	7.82975	18.3733	14.2036	11.4002
		AT3G12580	41.4716	6.57197	43.6659	278.472	17.897	23.907	33.6489	13.4708	10.1759	22.1631	17.2937	27.1856	27.9632	18.719	29.0743	11.7379
		AT4G17500	3.68216	5.05485	7.73249	5.42505	23.9057	34.8896	30.241	43.4999	31.7615	30.8243	30.8494	49.0193	55.0781	61.6507	52.0595	49.2432
		AT1G77380	2.34439	0.428732	2.61628	3.05608	35.2604	36.9811	46.6951	10.8335	14.5096	12.6521	18.4871	27.2843	30.7583	46.517	45.2035	42.5903
		AT5G17450	0.478322	0.448398	1.05933	1.70791	0.286801	0.377758	0.100587	0.128332	0.1783	0.0225761	0.251019	0.158196	0.108342	0.155324	0.0709854	0.304878
		AT2G15440	7.64218	5.71051	5.85305	6.07754	3.09581	2.70192	3.12446	2.85567	3.67839	3.81391	3.82401	3.96025	3.69009	1.65762	1.70853	1.949
		AT1G66090	0.113494	0.0763262	0.217607	0.133066	0.475048	0.523791	1.23391	0.474512	0.465368	0.427201	0.87852	1.79352	2.17738	2.71957	2.33137	1.80572
		AT4G09890	7.73727	5.28106	8.07523	9.00382	2.63655	3.76209	4.38096	1.13605	1.82642	1.13917	1.03026	2.15315	2.35937	2.54375	1.31963	1.8062
		AT2G39800	20.6935	20.4356	16.8928	21.6393	13.237	11.0714	10.4446	11.4242	11.0015	10.211	13.7539	11.2201	11.1837	9.4847	9.09511	9.89846
		AT4G15120	3.21676	2.85236	4.09562	5.78292	12.2946	12.4588	14.2867	10.4428	9.63072	8.46178	13.355	17.8791	17.8817	31.7898	25.9838	19.6236
		AT2G43510	2.88108	0.0771168	0	0.0504165	20.1587	26.9434	42.4141	17.8093	17.0275	36.1227	8.75585	26.9468	50.9985	121.856	72.8651	50.3727
		AT3G18250	0.950128	0.283987	0.762026	0.371324	9.42675	10.5468	8.00987	5.40042	6.3076	6.5772	14.7369	20.3556	34.6151	66.9973	52.8503	36.8951
		AT5G38710	0.492927	0.331499	0.31133	0.462344	1.85065	1.83332	1.9156	5.51594	4.54766	2.29048	3.84145	3.4745	3.79499	3.56549	4.1307	5.60945
		AT5G04340	1.90009	1.49081	1.9555	3.55048	10.7247	15.3138	14.7791	6.95115	9.00844	8.6935	7.22935	12.7992	18.0195	23.5075	21.0988	16.7487
		AT5G60520	38.3764	29.7714	40.1483	30.766	10.3948	10.0975	10.2322	21.1116	20.0024	22.9382	22.993	26.566	19.3458	8.91351	10.1483	9.97334
		AT3G29670	0.325776	0.0417311	0.0209958	0.10913	5.59602	3.36077	3.46648	1.00723	0.817838	0.845687	2.29581	2.94181	2.31911	9.86351	6.76165	6.42563
		AT1G02930	3.43337	0.625741	1.33485	2.02908	354.249	397.084	437.653	71.2588	72.7613	80.2582	295.115	378.277	429.891	1201.08	923.232	662.164
		AT1G31350	9.87838	11.7287	8.37557	8.26443	17.0251	19.4327	19.4977	19.4601	19.2784	17.7313	13.1556	15.531	16.6722	19.8297	17.6117	13.9752
		AT3G50950	1.63603	1.60036	1.66626	1.94721	8.97955	10.2154	10.0231	10.0224	7.01323	7.09118	7.31087	10.1341	11.8335	21.4424	17.171	14.6391
		AT3G15356	2.90063	2.60094	4.14385	5.38464	47.8283	55.9845	96.7157	12.2293	12.015	5.62941	39.6503	56.8459	51.1745	106.612	72.2673	68.7962
		AT5G48110	40.5573	42.0282	38.8706	43.2097	72.8752	71.6672	70.7076	66.1389	75.168	69.0056	61.118	61.4259	68.2779	94.6427	70.4578	70.6936
		AT1G30730	9.79553	18.5845	20.1915	14.2392	35.738	42.6997	45.06	147.248	100.576	58.2992	84.5483	79.802	114.252	169.496	117.526	116.699
		AT4G01540	2.70386	5.58689	4.48528	4.6075	8.52055	8.29783	9.21477	10.8214	8.85371	8.26584	8.72528	13.3957	15.5825	14.5373	12.3736	11.1227
		AT1G64640	67.8362	50.4051	68.4439	55.4268	27.7611	23.4722	22.956	25.7774	32.0517	40.654	41.2001	36.3819	26.7582	17.4409	26.0759	32.077
		AT2G39700	27.4952	20.9535	19.5326	16.6283	45.1237	46.8403	64.2662	54.5147	54.1362	55.3774	41.7268	50.0879	51.7598	62.0063	55.8388	47.5531
		AT4G36950	0	0.0490694	0.22219	0.12832	0.499752	0.505111	0.658245	1.21127	0.993708	0.369348	0.516929	0.945657	0.354499	0.651572	0.297778	0.354167
		AT1G14870	36.2877	32.1881	56.4666	54.4907	90.977	92.2387	115.192	81.5837	71.9438	63.766	104.299	161.466	180.074	228.762	199.07	177.344
		AT4G21380	0.0616383	0.0157914	0.0794498	0.0412957	0.330594	0.449413	0.806604	0.251209	0.237266	0.265156	0.785575	1.00909	0.877571	2.85175	2.10827	1.65267
		AT2G25450	18.641	21.7662	28.5949	53.6684	57.16	67.3584	69.4103	95.2651	99.6716	84.3458	127.863	178.244	192.166	383.668	344.249	332.548
		AT1G29860	0	0	0	0.0315016	1.25412	0.671063	0.944704	1.21586	1.32204	0.753277	1.86123	2.68807	2.94552	6.43023	5.9359	6.40497
		AT1G13110	2.97571	5.76631	9.33413	5.40889	10.9228	14.4652	12.6026	21.9846	21.4784	17.0254	23.3719	26.4286	28.3627	44.3241	36.4274	37.9572
		AT1G34420	1.06055	1.72997	1.47609	1.85193	2.78196	3.87157	3.62249	2.78589	2.69644	2.53052	3.23284	3.98148	4.40779	7.20046	5.52545	4.9045
		AT3G45960	0.0266833	0.215338	0.216681	0.218992	1.24548	1.65162	1.80233	4.64619	4.28266	3.32484	2.82863	3.76165	3.56347	2.98646	2.84587	3.94316
		AT1G03800	1.63452	1.22137	1.36554	0.922701	2.39569	2.66242	2.46462	3.78167	3.29787	3.86591	3.46289	4.4323	3.49932	3.02737	2.99769	2.70993
		AT3G16350	12.4681	14.4767	10.0996	13.2578	26.9775	27.5753	25.492	29.7393	24.887	20.6667	23.4798	25.771	28.3695	35.0022	30.0368	30.7048
		AT5G11950	5.14146	4.34264	4.14942	4.46936	9.53938	9.23656	10.2802	8.23412	9.17018	8.57858	7.37553	7.94586	8.03089	9.52993	8.19389	7.93106
		AT2G05940	1.29201	1.92604	1.45719	2.72665	2.9006	4.12134	4.69221	3.57472	3.61379	3.16948	6.0345	10.3849	11.1703	15.3066	11.8815	11.393
		AT4G35770	0.585764	0	0	0.0327036	1.21706	2.69581	2.14217	8.09487	6.11082	0.695128	2.66416	2.66379	4.00309	8.50225	4.79634	6.52901
		AT3G14680	0.753125	0.120056	0.271811	1.15771	2.13976	1.70835	2.61706	1.84398	1.96069	2.88478	2.14304	5.86034	7.87274	11.6972	8.46949	9.06239
		AT1G78390	2.40924	7.69713	4.76626	10.6501	1.23139	1.60849	1.00727	0.965591	1.37989	0.463272	0.393352	0.551865	0.337932	0.9562	0.699195	1.6555
		AT1G56200	12.0406	9.74095	13.0609	12.8308	20.2814	20.2519	22.1828	18.3729	20.25	24.1439	19.7989	20.9287	22.7999	36.3507	29.6439	26.0044
		AT1G01470	26.7998	11.5153	10.9489	15.1524	121.061	84.0273	110.039	56.8238	34.7756	41.8127	20.3325	29.4971	31.5359	42.7298	30.943	28.409
		AT4G25250	66.2784	55.9145	68.5698	60.7169	21.9275	19.5784	19.3246	26.1644	30.9591	34.6098	33.9994	32.8347	22.0889	13.2964	26.2084	33.4242
		AT3G53540	5.1788	4.28834	4.5694	4.30606	11.3232	13.4185	13.2264	7.20008	7.43946	7.88332	6.46167	9.30019	9.78715	11.7137	10.7929	8.93976
		AT1G08940	4.47561	5.39086	7.87558	6.81379	10.2352	11.6305	11.7849	10.602	10.1736	10.0576	12.2229	15.4116	14.6464	20.3614	19.0713	19.5989
		AT4G02280	3.01525	1.98707	1.96669	4.38706	5.58466	6.6768	7.64712	5.24454	6.46909	7.71416	7.5401	7.5003	9.68497	20.2865	17.2773	15.067
		AT5G49690	0.834488	0.587927	0.609523	0.9318	2.1169	2.37333	2.75762	2.26732	1.97854	2.86772	1.3555	3.14433	3.34647	5.70136	5.60042	3.3862
		AT3G19430	98.3734	98.061	89.0873	67.4541	38.946	28.9272	27.7837	47.9765	28.7335	44.6824	35.9997	33.6039	21.0189	4.93594	9.45203	10.6775
		AT3G12920	23.2378	22.3474	22.8961	19.8261	51.8706	55.37	65.7832	49.7783	49.0586	46.532	37.7183	46.6307	48.6646	49.2685	48.2292	48.5008
		AT3G57950	9.27738	9.50726	8.92882	10.4628	3.81035	2.97436	4.2512	3.08567	3.98521	3.76158	5.79605	4.13858	4.53495	3.47168	2.74051	1.85847
		AT2G45470	100.008	102.003	100.878	101.702	46.2992	40.8192	37.558	62.6845	59.7741	65.4237	65.0289	54.2889	51.54	25.3647	39.8812	47.7005
		AT2G14910	10.1356	9.65101	13.007	16.0026	24.9124	26.0551	26.4837	20.3122	20.0082	21.1359	19.257	22.6087	23.9682	40.8525	35.4741	32.9942
		AT4G21390	2.44973	3.38098	3.80952	4.63253	7.30834	7.89477	7.99083	7.59625	5.36956	4.3841	7.93869	10.0006	11.4984	18.5896	15.8611	13.0051
		AT1G57590	18.6301	17.3235	14.6323	16.7819	7.46735	6.38008	6.3932	10.2917	10.2896	9.94481	10.9332	10.4692	7.76744	5.63926	6.72036	6.91948
		AT4G22160	4.23926	3.3339	4.85962	5.21474	2.04502	1.4716	1.57543	1.19642	1.70976	1.33501	1.31295	0.790094	0.865766	0.579227	0.831962	0.712146
		AT3G02800	4.01048	6.50727	4.48013	4.31022	7.67867	9.82475	8.23888	10.5208	8.89342	7.23803	9.04504	13.2659	14.4889	19.6691	13.5095	10.9436
		AT2G42380	5.02303	5.48047	5.6256	5.43621	1.65738	2.0407	2.04759	3.61103	3.90938	3.50148	3.04159	3.2267	2.34549	0.899205	2.96266	2.61435
		AT1G02205	3.47059	4.06314	4.40752	5.05089	0.915812	0.778002	0.654305	1.08009	1.12276	0.830891	1.37699	0.990122	0.797486	1.13002	1.86321	1.83667
		AT1G63440	1.68453	1.20649	1.47211	2.04954	3.70885	4.85499	5.1563	3.19966	3.20225	4.95044	4.0476	6.18619	8.18299	13.3714	11.1957	8.22806
		AT3G48580	1.10466	0.72478	0.826544	1.04244	2.81594	3.01356	2.86693	3.28665	2.93551	4.67212	1.66846	2.32797	2.49723	3.04762	3.63595	3.45842
		AT5G53550	9.52895	8.86368	11.4983	11.8106	28.1147	33.7719	32.4289	22.8481	23.7255	20.4523	20.3985	22.5715	25.6203	38.289	31.4189	30.9259
		AT4G06746	0.45626	0.61368	0.754734	0.980722	3.8195	5.90422	6.43805	3.66558	2.67262	3.03999	4.46957	7.43494	8.67754	9.46168	8.81376	8.73566
		AT1G52245	4.84301	6.4838	4.30905	6.50622	12.4903	10.5182	12.1364	35.8978	29.5902	15.75	15.9907	17.1297	20.0105	17.4594	20.7166	26.0473
		AT2G23170	0.185995	0.0513163	0.0516365	0.0335489	0.595224	1.00987	1.81363	0.450393	0.452559	0.62396	0.240266	0.377366	0.499062	0.749549	0.358125	0.648173
		AT1G11700	2.47513	2.75206	4.13897	4.14012	1.77482	1.39765	1.46572	0.811638	0.618603	0.582555	0.381019	0.450232	0.394683	0.550118	0.861983	1.10353
		AT1G43160	23.3619	19.03	26.1342	29.7792	147.746	137.833	150.811	51.1423	46.9017	38.5029	52.9965	76.2825	78.783	155.051	129.822	120.687
		AT1G18570	3.13773	3.2679	6.64693	5.94093	13.9813	17.9254	19.9262	19.92	14.9778	14.3681	31.0306	49.1172	65.2617	61.4233	68.2535	45.912
		AT5G53990	2.29203	3.53735	2.00839	2.55808	17.0852	19.9834	18.5159	14.2442	14.1489	15.5384	17.7418	21.4275	25.0832	47.6533	34.4422	31.95
		AT3G51450	5.76829	5.5053	7.01392	7.34351	26.2762	26.1846	28.9541	12.4938	11.7463	11.3622	16.4479	19.882	18.1099	30.9213	23.7904	18.6127
		AT2G31680	33.8621	31.9469	32.0526	28.6191	21.6595	21.2902	21.7209	19.3383	21.9344	20.5737	21.7226	22.1301	18.7372	14.3465	18.0587	20.4757
		AT1G06520	0.17374	0.0566508	0.0285022	0.0925913	0.384644	0.411637	0.80379	0.403986	0.610628	0.442815	1.30964	1.89622	1.92043	4.38182	3.19721	2.96443
		AT1G15625	0.837891	0.42074	0.846732	1.10027	2.31258	1.16464	2.2018	0.230797	0.0785294	0.208809	2.07547	3.04828	3.37364	6.06571	3.75695	4.19363
		AT1G22280	10.4062	11.4136	11.9884	11.5674	19.0541	18.3188	21.7393	24.3706	20.8178	16.096	18.1406	20.3373	25.3892	30.3969	25.8635	23.9836
		AT3G11210	3.30829	3.13271	2.22588	2.87565	7.39395	7.63411	7.32286	6.36878	6.14778	5.78953	5.92689	5.05811	4.76091	8.03096	6.95255	7.2601
		AT5G16590	77.3691	81.8812	79.6928	77.4655	41.5189	40.2625	34.9125	49.8725	51.406	50.9257	51.5383	47.5302	41.5355	24.3328	39.5411	42.0647
		AT1G67820	2.38618	2.32734	2.54961	2.0369	4.439	4.40957	4.70628	4.92132	4.65916	4.30343	3.47114	4.13111	4.71452	4.43618	5.7405	5.10261
		AT1G02980	0.0385609	0	0.0173963	0.0226053	0.410844	0.471081	0.588713	0.142254	0.0903508	0.130131	0.273192	0.780343	0.739789	0.860873	0.860303	0.821484
		AT1G09750	17.7734	18.6565	22.9517	19.6806	6.51255	5.4378	6.41715	7.21585	6.77545	5.83441	7.20522	5.36698	5.08438	3.80695	4.83571	7.25269
		AT1G08590	31.2603	31.6225	33.6317	32.4882	22.225	23.1327	20.6685	16.1602	19.4996	17.4658	20.1859	19.1207	16.8565	14.0501	20.8179	21.5825
		AT5G54170	6.02225	4.88131	6.23675	5.18252	16.1048	16.4296	19.2146	10.3166	9.00154	10.4735	9.88603	12.4791	14.0586	22.2709	15.9008	12.7039
		AT3G61440	59.8031	59.8859	67.3107	68.6439	183.926	212.835	201.373	112.537	113.429	111.86	122.951	133.988	135.56	196.782	186.576	174.53
		AT5G66590	69.047	74.3306	69.6351	74.2949	34.0246	31.3434	23.9714	37.0047	33.6779	42.6137	38.5012	32.4078	30.4331	16.0719	21.6754	23.833
		AT5G05880	16.3843	17.8498	14.3563	13.6009	25.6224	24.8326	26.6719	32.4603	33.7089	30.787	28.6182	27.6997	31.5576	32.4234	31.3141	31.0555
		AT5G48540	10.2427	16.2996	22.5747	22.8788	49.9125	55.4815	51.1327	63.0463	50.9392	51.3286	54.7725	73.238	82.3102	117.618	90.3669	78.1684
		AT5G19120	12.3872	17.2238	16.1003	14.5553	31.368	31.1101	32.0874	82.6441	49.4495	31.9011	41.696	50.1772	62.4336	55.6825	60.6646	66.4841
		AT1G72150	104.683	113.296	119.54	127.038	43.3257	43.6116	44.1622	44.9316	46.0375	47.7646	50.0802	54.6101	48.0051	34.8263	56.2307	63.5589
		AT3G46110	0.201897	0.14483	0.236818	0.426084	2.64277	3.26672	3.0637	2.78063	2.29434	2.03354	2.7548	3.0115	3.44078	5.55307	4.21873	4.09424
		AT1G31070	14.7709	14.4223	12.2317	13.1391	8.61618	7.8806	7.37262	8.38247	8.92994	7.30999	9.10923	7.80376	6.60281	3.92657	5.13635	5.36774
		AT1G01070	1.27943	0.445399	1.46677	2.3295	0.0916406	0.441323	0.52924	0.266535	0.0881702	0.171925	0.173782	0.424391	0.450037	0.448051	0.2621	0.340958
		AT3G50260	4.03834	5.27032	6.96272	10.1726	14.484	16.8899	15.1313	21.2403	15.3174	10.5455	22.284	27.8923	32.9547	67.6974	44.7762	39.894
		AT2G18690	1.76645	2.95669	5.31276	4.3032	17.3467	19.8854	21.0118	24.869	17.5444	13.3083	32.7339	41.3433	40.1193	50.5715	55.3233	52.6313
		AT5G28830	6.78547	6.85567	5.7947	7.104	14.8566	15.8577	15.5458	17.5812	15.0927	11.4916	11.4954	11.4563	14.1156	20.7784	17.1407	15.4631
		AT5G38010	3.20124	2.24718	3.48259	4.61116	1.70768	1.46996	1.70952	0.179955	0.214306	0.189946	0.652792	1.0648	0.984471	1.24149	1.732	1.67719
		AT1G03610	5.3503	4.82722	5.24593	5.67088	10.7739	10.5227	10.3148	18.2018	15.4276	10.9907	9.84029	9.40086	11.5394	14.3778	13.0156	13.204
		AT5G25240	1.50085	1.04672	1.35418	1.95518	0.112809	0.422538	0.360033	0.382786	0.32561	0.346318	0.466744	0.151671	0.166197	0.264742	0.423468	0.659554
		AT1G23000	7.37888	7.54389	7.57302	5.78309	3.47124	3.69324	3.18372	4.79366	5.89511	4.02719	5.21882	4.63089	4.02385	2.0366	2.20784	2.48862
		AT3G45300	3.98011	3.57857	4.31135	4.51471	7.46437	6.82862	7.82451	10.5579	10.7157	6.74243	8.87567	8.94689	10.3735	16.8369	14.1568	14.2408
		AT5G17850	0.604852	0.557425	0.530584	0.512167	1.60256	1.86098	2.51845	2.62802	1.88961	2.51223	1.0228	1.81845	2.09308	2.4606	1.99307	1.99353
		AT3G48000	58.3857	59.93	53.3251	62.5868	87.7248	92.6211	89.4383	97.6497	91.9195	96.7432	90.6292	90.0353	104.37	169.064	139.11	119.194
		AT1G13260	8.74589	10.7133	9.57805	8.71722	25.3152	22.9615	27.5976	47.6696	31.0404	23.0048	25.0351	38.5998	40.9689	29.9611	34.6817	39.1725
		AT4G15233	1.54871	2.09012	1.69579	2.99758	3.21223	3.69419	3.47318	4.29176	3.8563	3.16175	3.75243	3.65274	4.44208	7.36976	6.57048	6.41033
		AT5G19110	65.4649	43.0872	51.0808	36.0437	159.695	161.56	135.225	97.7232	74.2414	60.3136	106.7	105.451	77.9081	133.482	79.1869	72.0901
		AT3G14130	1.78886	1.61708	1.79776	2.01208	3.48276	3.06386	3.64681	2.97591	3.2032	3.33745	2.96135	3.01588	4.04394	5.03912	4.65338	3.70227
		AT4G15530	1.66785	1.35908	1.40601	1.44876	8.46807	7.83287	10.8702	9.77264	8.30783	8.7477	9.95384	9.3341	11.2169	27.2584	20.1519	17.5702
		AT5G13740	2.22787	2.22681	2.02456	2.40608	6.00403	5.7837	6.56838	4.90178	5.22004	5.67971	3.93073	5.22908	6.91567	10.5155	7.4389	5.74507
		AT1G30840	0.465091	0.471435	1.47787	1.35138	0.0205187	0	0.0187104	0.139249	0.11845	0.14698	0.127344	0.183915	0.060459	0.216692	0.154049	0.261744
		AT1G55740	1.24271	1.86377	1.59757	2.93981	0.267821	0.334385	0.305271	0.216375	0.347865	0.456776	0.138513	0.100023	0.230166	0.209509	0.143623	0.225388
		AT2G02010	0.268125	0.180317	0.120962	0.0785904	11.9438	10.1906	15.5305	1.9387	1.16224	0.68211	9.70896	15.4853	13.3743	23.337	20.1489	17.6277
		AT5G41750	0.574042	0.62169	0.84082	0.751698	1.24818	1.54626	1.88316	3.16093	1.69437	1.38566	4.25665	6.99068	7.57849	9.00968	7.16413	4.8249
		AT5G40980	10.916	10.3396	9.20189	12.498	6.3443	5.62083	4.26774	4.89035	4.20278	5.80044	6.13204	8.25021	5.05648	1.89163	6.58136	7.18641
		AT1G56060	0.118665	0.532023	0.107069	0	2.04697	0.708729	1.97636	1.40084	0.903629	1.10896	1.55686	1.94269	3.31139	4.38	4.64916	3.00798
		AT1G72840	5.15922	6.91689	4.75266	4.82936	8.84899	8.82841	8.48489	11.8699	12.4004	9.85891	11.7995	10.7924	12.2656	10.9483	11.456	10.053
		AT1G78260	17.2255	14.8755	21.3669	21.7494	10.6809	9.33543	11.0637	7.6959	9.16493	10.1705	9.61276	11.4054	10.8814	8.26704	12.1708	13.7095
		AT2G22880	0	0	0.607964	0	20.2837	23.0485	27.9519	11.2686	9.47269	10.8448	9.42958	17.4659	24.2871	30.7542	18.3328	17.6858
		AT4G18780	3.66265	3.59391	3.72294	5.72211	2.78508	2.8917	2.04347	2.14579	2.03366	1.03809	2.21307	2.58727	2.81696	2.00195	2.68046	2.80376
		AT1G60030	0.844779	0.632977	0.542955	0.70553	1.4913	1.21895	1.59543	1.32057	1.27439	1.34583	1.43324	1.25249	1.82225	1.37788	1.66243	1.89735
		AT5G58910	0.230925	0.333607	0.231509	0.30083	0.0911248	0.125382	0.0356116	0.0378621	0	0.0266428	0.0134653	0.0466731	0.0127858	0	0.0418861	0.0691916
		AT5G40780	11.1582	9.69583	11.3961	7.68992	36.0686	34.4322	41.1851	30.963	28.0833	26.2089	31.8309	33.9546	36.8221	62.1612	55.1155	49.7536
		AT5G67520	1.22867	0.95483	1.75529	2.44893	4.75839	4.33625	4.54745	3.52539	3.33468	3.25332	3.67533	3.59459	5.30625	10.9964	9.69446	8.43786
		AT1G75490	0.104081	0.0699955	0.0939098	0.0915217	1.16172	1.7236	2.16683	1.81741	1.8595	1.83726	0.600827	0.993958	1.24475	1.79692	1.50085	1.09461
		AT4G10310	0.190435	0.145146	0.369425	0.468877	0.0579707	0.103398	0.061672	0.0187341	0.0334652	0.0197742	0.0499694	0.0433008	0.00948959	0.0340118	0.0414503	0.0205415
		AT4G14380	2.26953	2.23855	2.92535	3.45916	1.54623	0.633732	1.25997	0.6379	1.10151	0.572318	0.850734	1.65133	0.904743	1.46694	1.55253	1.22403
		AT1G27020	1.96399	0.815041	3.63199	4.37696	19.2369	21.6621	24.4651	7.36103	8.15765	8.86522	17.9219	28.2555	31.9646	55.1953	46.1399	40.7412
		AT5G55250	2.88288	3.58378	4.09879	5.14683	0.99725	1.06723	1.14175	0.365246	0.268656	0.362846	0.492841	0.675365	0.500621	0.221035	0.39218	0.471158
		AT3G48940	2.17278	1.76372	2.5589	2.86925	0.742646	0.521563	0.698358	0.0899988	0.214357	0.21374	0.98422	1.1441	0.661028	0.190625	0.448038	0.54275
		AT5G18310	12.8836	14.8675	11.6077	8.88803	18.6622	22.4658	23.9973	33.0999	29.0496	28.1323	21.9297	28.0717	30.5928	37.2385	28.3473	23.4839
		AT3G19370	5.68945	5.41461	5.01799	9.28967	1.582	2.24893	1.99161	1.01868	0.995036	0.785281	1.42877	1.89418	1.87848	2.43817	2.83635	3.26302
		AT4G16760	29.6221	28.5846	33.323	38.146	84.8916	83.7693	92.5237	56.1844	57.4711	54.563	62.2841	72.1971	82.1835	118.194	103.441	91.3343
		AT3G52920	12.5216	12.6209	9.86253	12.1353	4.19727	3.37395	3.63686	6.35242	7.65271	7.34645	6.22745	6.48587	5.89457	4.54628	5.70352	5.51166
		AT1G13430	6.89591	6.34615	5.7581	5.74465	3.46796	3.54712	4.25375	0.892611	0.531499	0.78514	0.698385	0.82525	0.422002	0.0720239	0.427907	0.489364
		AT1G10380	3.56935	2.94006	6.70323	8.07777	2.00044	2.68166	2.59219	0.837008	1.58026	1.48683	1.67713	2.83113	3.28843	1.77903	1.33249	1.58929
		AT5G64660	8.18272	8.39454	10.4895	9.2067	17.7786	23.3282	22.8884	19.9504	20.3053	18.0707	20.2212	27.4742	25.5698	33.8615	28.4866	26.9878
		AT4G32350	7.47252	6.77555	7.34664	7.11687	4.70449	5.05737	4.68691	4.78748	5.50516	4.17302	5.2177	4.75934	4.54763	2.76638	3.155	3.58989
		AT5G44680	0.684917	0.730344	0.734902	0.803027	0.112701	0.12061	0.0856403	0.0182105	0.0433731	0.0192215	0.0582873	0.0505086	0.0553461	0	0.0201459	0
		AT5G64890	0.815665	1.59576	1.37156	1.08673	4.89072	6.68333	5.31732	5.54393	4.77789	3.15685	6.26515	7.85693	9.05284	14.7002	12.0242	9.99802
		AT5G53250	138.764	151.53	159.005	175.365	43.0779	40.3321	46.7394	53.6577	55.7986	53.8785	61.286	70.3514	55.0443	21.0481	45.2056	64.6635
		AT3G15630	12.7997	23.2638	16.2515	19.9943	47.5966	46.4423	49.8908	167.236	126.697	62.435	70.8723	77.7261	95.4062	113.526	114.693	134.8
		AT1G61340	3.19744	5.16075	2.30798	3.56784	6.93642	8.62048	7.30447	23.9707	15.4486	11.9524	10.3225	8.74436	12.0213	15.5171	13.1752	10.1566
		AT5G57560	1.36472	1.57631	1.58615	1.41022	3.07469	4.92314	4.66573	13.5392	8.80701	9.70337	5.04975	5.36462	9.2441	7.60134	10.0442	8.10884
		AT5G59080	0.361921	0.199709	0.29306	0.72898	1.25239	1.62245	3.17704	1.30548	1.33724	1.57068	0.915573	1.68806	2.18268	2.53032	1.31293	1.82182
		AT3G08660	0.683263	0.181016	0.252201	0.200272	0.141813	0.0674513	0.0431051	0.0305527	0.109154	0.0967468	0.11409	0.0564941	0.0464286	0.0184895	0.0844997	0.0502506
		AT2G37640	0.769848	0.783235	0.400741	0.919962	6.91034	5.57862	6.99995	5.85481	5.67158	6.34896	2.98345	3.474	3.96902	7.87952	4.46305	3.86458
		AT2G46570	2.89404	3.04202	3.19844	3.16581	1.55963	1.71419	1.80655	1.36221	1.70334	1.38032	1.29349	1.62463	1.40763	1.22006	1.31107	1.32933
		AT2G40000	17.7463	26.0699	19.6839	21.9871	27.9262	44.2595	39.6339	100.084	61.7324	54.0183	48.8113	73.7388	80.1113	91.5383	85.084	70.0526
		AT5G44990	0.0919196	0	0	0	0.606263	0.873396	0.744197	0.271278	0.269217	0.190892	2.19485	2.06915	1.92379	6.5941	4.87677	3.24716
		AT5G07440	107.151	128.177	133.933	138.563	331.816	320.214	361.912	473.753	410.21	302.531	385.589	378.707	443.157	576.744	482.787	510.27
		AT3G59900	11.7273	11.4488	10.3285	8.02451	36.6333	40.9427	43.8114	17.6398	22.6481	19.7828	19.4083	17.6191	18.6284	14.9164	21.8667	18.0464
		AT1G59870	24.0928	36.4587	48.3797	42.6937	77.5111	86.6238	79.1268	134.39	102.462	78.2324	128.297	161.624	189.769	258.227	196.715	181.923
		AT1G59620	0.0336515	0.0301747	0.020242	0.0131515	0.193496	0.353245	0.280233	0.297942	0.275967	0.0582376	0.28256	0.459096	0.324198	0.707863	0.622592	0.508179
		AT5G54490	6.8305	10.6163	5.5467	8.58676	11.6286	11.8265	16.0812	20.7185	14.6262	10.4812	15.0951	13.9089	17.964	15.4976	17.0148	18.2557
		AT3G19200	9.68602	10.6511	5.79036	3.64524	28.7169	28.2649	31.2757	45.0159	45.6235	32.7391	24.558	28.4226	31.3434	28.5236	20.4753	19.95
		AT4G39230	3.29186	3.29999	2.92011	3.62101	12.4791	14.0176	14.3396	9.06016	8.47135	6.7403	9.89937	11.505	13.6021	18.2764	15.7592	14.8615
		AT4G12490	0.0492927	0	0.133427	0	2.20077	1.49877	1.55072	0.775868	1.15496	0.972494	0.103473	1.21047	2.80019	0.293456	0.751037	0.957062
		AT4G22690	0.388737	0.275954	1.94373	1.63318	38.1305	28.5293	44.1519	19.8699	12.1824	9.82218	73.4419	116.307	127.123	188.344	165.77	119.679
		AT1G72850	4.06052	5.04971	3.96902	4.05229	6.86704	7.82138	6.30657	11.4605	11.4962	10.8419	10.7053	12.4202	12.4776	13.353	14.2305	12.6965
		AT5G35940	53.3726	57.5498	77.729	68.8471	132.979	139.597	127.887	103.225	112.188	92.0477	103.851	114.908	105.813	131.817	91.0695	102.041
		AT1G71697	3.22738	3.33915	3.49999	4.18415	7.16371	7.14411	8.29826	11.2497	7.59833	5.86461	7.1168	8.02984	9.9587	15.334	13.1376	12.3517
		AT2G37440	3.25303	3.69478	3.42858	3.94666	1.87528	1.99664	1.89322	1.04817	1.13779	1.01825	1.06883	0.866161	0.902132	0.47153	0.851721	1.41374
		AT4G13395	0.0527849	0.189325	0.0476266	0.123775	0.856977	0.745158	0.781451	1.19432	1.11311	0.76734	1.27425	2.44843	2.15686	2.38827	1.60849	1.65117
		AT3G26770	2.9883	3.14475	4.344	3.04133	5.53805	6.55767	5.79883	8.88046	7.53664	10.1923	6.79566	7.77618	8.21072	11.9838	11.2019	9.71484
		AT3G26080	0.899531	0.441706	0.8696	0.828653	1.97764	1.51173	3.56707	2.04373	2.13275	2.22391	2.20297	3.19462	3.58596	5.35521	3.96247	3.14189
		AT1G64280	11.566	11.9464	12.5733	14.091	19.7312	18.9479	19.7287	22.4026	20.1924	16.9297	16.6795	20.1067	21.7008	30.4267	26.5217	24.8511
		AT4G21400	2.93728	2.36206	2.02975	1.83122	8.00706	7.69562	7.90534	6.62761	5.76251	7.72175	6.03125	7.81304	9.13054	12.6847	7.50959	6.73898
		AT1G26930	16.7164	15.2477	18.1477	20.7817	35.0733	37.9594	39.6587	28.191	31.5222	27.5329	30.8985	34.0024	35.8023	57.6519	50.2758	46.8103
		AT1G30420	5.43841	5.38312	5.46645	5.43918	9.40083	9.75629	11.0458	8.62603	8.6206	8.56599	12.3225	19.8228	23.8088	23.0192	17.7559	14.616
		AT5G19890	0.0204887	0	0	0	0.14553	0.111245	0.151662	0.221713	0.432057	0.382946	0.731154	7.54704	8.59658	5.44013	5.06162	2.65204
		AT1G33600	0.545826	0.652577	1.06273	0.830813	1.74901	2.42287	2.09105	1.86522	1.77252	1.06393	3.34688	5.04273	5.15351	7.76457	4.62714	3.81145
		AT3G47220	3.73847	3.12648	3.0892	3.2025	1.78815	1.73595	1.44421	1.91935	2.12351	1.25475	2.31202	1.90043	1.88173	0.989171	1.39729	1.94159
		AT4G20835	63.5946	84.0647	127.563	102.945	183.298	180.698	166.664	206.061	160.6	126.508	202.574	227.589	255.929	332.41	264.245	259.854
		AT1G61930	4.54158	3.56781	3.69887	4.24095	2.07988	2.26948	2.19408	0.909371	1.50672	1.25199	1.85608	2.30291	1.28176	1.43562	2.14326	2.6445
		AT2G15370	12.0533	15.5692	13.7354	16.4989	8.13319	7.87083	8.63067	5.16403	4.04465	3.31237	4.25934	4.70087	4.00418	2.93279	4.83396	6.94714
		AT2G32020	6.36219	12.3971	14.9031	13.4841	20.4018	19.1763	22.6415	30.8928	24.6062	25.1123	20.2041	24.8893	27.8015	31.5635	26.8527	24.1512
		AT2G28570	3.48047	1.98913	3.41642	4.12549	19.5987	17.9422	22.0827	12.5669	14.7417	10.9214	19.349	28.5941	33.8484	43.8999	40.209	29.3738
		AT5G40010	0.166731	0	0	0.0244353	0.190331	0.362111	0.366397	0.53307	0.439494	0.605947	0.284371	0.739262	0.540044	1.04224	0.725815	0.786826
		AT1G64720	11.9987	9.33572	14.6608	20.1912	26.2554	27.2453	32.7853	24.5645	26.2142	26.2473	19.4368	24.2786	31.1457	53.3051	44.1343	39.0486
		AT1G21520	0.46885	0.458629	0.269203	0.499728	2.72472	1.57368	3.11559	3.0609	3.34558	1.9031	1.92365	3.99288	3.01599	4.77046	4.73142	6.7584
		AT5G46350	0.214278	0.120087	0.181254	0.282632	1.25022	1.23615	1.41265	0.961756	0.611894	0.792652	1.98195	1.91234	1.62835	4.28943	3.08989	3.40921
		AT3G43430	11.8654	13.0641	13.1456	10.8358	31.3282	37.4272	45.2221	48.6357	38.0614	34.0703	37.0645	46.6172	45.8129	48.6782	41.2869	44.7955
		AT1G74950	5.66785	4.93387	4.87134	5.19007	15.5534	13.7023	15.2545	10.0119	9.71777	5.77791	8.01143	10.1406	9.13274	17.29	12.2241	13.8116
		AT1G76590	2.45013	2.48444	1.59088	2.282	3.81056	3.53093	3.36879	5.31621	6.22369	4.54139	3.70119	3.97783	5.77371	10.2787	5.88122	5.65621
		AT1G33030	0.401233	0.472209	0.158385	0.176409	2.92627	3.70349	4.36221	2.36828	1.85085	2.57788	4.50079	5.88443	5.47332	14.1231	9.30639	7.14111
		AT5G10100	1.91067	2.41414	1.54111	2.14964	0.95959	0.75448	0.964308	0.702484	0.813968	0.791585	0.668467	0.763567	0.807847	0.275754	0.346564	0.489218
		AT1G76240	69.6952	74.4048	57.7318	63.662	24.6512	19.9743	18.0705	30.7896	34.486	37.8062	28.1477	24.8791	17.7658	11.345	25.2374	29.438
		AT4G31510	0.812813	0.242945	0.56226	0.635318	2.69423	2.03008	3.259	2.74531	2.12666	1.4348	1.79154	2.53813	3.6453	4.70991	4.15756	3.59467
		AT1G80340	2.221	2.89509	1.50297	1.97711	1.35637	0.781606	0.894323	0.849687	1.06006	1.30258	0.410104	0.374078	0.614859	1.05289	0.402854	0.576743
		AT4G01870	30.9987	40.6919	42.2434	41.545	100.377	94.6825	102.882	112.417	100.828	69.324	101.935	101.885	129.551	239.177	173.677	180.344
		AT4G23260	0	0	0	0	0.427805	0.347317	0.632235	0.200226	0.527989	0.664219	1.28175	2.24784	2.50659	7.40871	6.51862	4.29678
		AT1G22650	1.38471	1.30372	1.26188	1.50985	0.927346	0.706726	0.563745	0.517638	0.454224	0.373837	0.377874	0.365228	0.234605	0.230822	0.331536	0.373407
		AT2G13820	20.4893	20.1295	19.2625	21.3221	6.78486	6.12239	5.8211	9.08052	8.37721	9.56681	9.81446	9.14567	9.23358	4.83008	6.60353	7.00855
		AT2G30140	7.73647	4.90767	10.1922	10.6386	31.1922	32.2416	36.8581	23.3585	22.1526	22.0488	25.0944	32.7867	39.1053	73.0311	52.981	50.2921
		AT4G23500	3.75917	2.9402	4.48115	6.41809	2.22741	2.5923	2.25961	1.09323	1.55908	1.03995	1.31038	2.33341	2.35179	2.8097	2.50842	2.78217
		AT3G62150	0.0504293	0.0129197	0.0780021	0.0760185	0.679841	0.938775	0.913224	0.765409	0.514836	0.546082	1.45178	2.52918	3.74069	6.08165	4.71204	3.15497
		AT3G24715	4.60397	5.50655	5.09817	4.89872	1.55234	1.73964	1.47563	1.90253	2.01207	2.21047	2.1586	1.96242	1.86989	1.19431	1.74347	1.51007
		AT4G33150	2.65691	2.93095	3.2144	3.69168	6.21962	6.7603	6.95893	5.03277	4.94653	5.362	4.03503	5.64574	6.70052	10.4188	9.12494	8.35187
		AT1G65845	1.99449	3.19634	3.02484	3.48277	20.798	22.534	23.0879	20.4975	15.5111	14.0565	19.3749	24.5471	32.227	40.5228	36.7619	36.8023
		AT5G46780	5.53937	6.26525	5.22523	5.23996	13.8604	16.3369	15.8423	26.0083	22.5659	20.0989	15.3609	21.7269	26.3485	34.8889	24.0798	21.2184
		AT1G07570	3.76842	3.48467	3.21422	3.15837	6.85602	6.68177	6.63316	6.7772	7.15686	5.51795	5.17584	4.6056	5.91227	6.81804	6.23188	6.68477
		AT4G30530	22.1911	21.778	21.9139	24.2805	112.11	111.324	133.882	50.3275	47.3377	38.3541	85.408	121.213	110.094	191.131	166.911	134.77
		AT4G27730	0.420689	0.912639	0.734668	0.779628	3.75926	4.02307	4.49526	2.89697	4.19718	4.3542	4.33001	6.06023	7.49271	11.0037	8.68414	7.56789
		AT4G08780	0.0277669	0	0.00835115	0.0217034	17.4029	17.3477	19.2862	2.13973	2.13613	1.32628	12.8426	14.7569	13.6613	40.555	29.7655	27.0758
		AT5G40320	4.08605	4.35908	5.18035	4.54498	1.76476	1.25149	1.04697	3.3394	2.92126	2.80678	2.92507	2.74435	2.58952	0.698581	1.14022	1.49175
		AT4G18340	5.18878	5.72264	4.15972	5.59602	12.0712	15.0975	12.9813	22.2676	18.3	14.2299	10.987	13.9933	16.0543	21.3974	18.2789	20.2816
		AT1G10640	0.665193	0.279974	0.453204	0.668487	0.02755	0	0.175854	0.0133548	0.031808	0.0140962	0.0142484	0.0370408	0	0.0323275	0	0.102502
		AT1G11740	1.33671	1.18945	1.54673	2.00986	0.331325	0.487543	0.443746	0.471789	0.334717	0.529768	0.51407	0.556832	0.416945	0.218689	0.63298	0.594351
		AT1G23390	3.05666	4.04008	4.40556	4.42152	9.64719	9.33274	10.9273	8.47423	8.06882	6.32725	9.12464	13.5573	15.3305	26.776	24.366	23.4222
		AT5G65925	4.25707	5.40417	4.6179	5.66414	6.74645	8.20678	8.40904	11.6696	10.8151	8.94012	8.23342	10.789	10.7259	8.14417	7.86045	10.1126
		AT3G19010	14.0787	21.9045	21.1858	22.2124	34.2312	37.663	35.8198	42.6845	41.9469	27.1048	36.6516	42.1076	46.1405	61.8973	60.5654	56.5006
		AT5G20830	1.95141	1.02574	1.63929	2.41941	3.2319	2.89037	3.81181	2.96413	2.9168	3.7032	2.43268	3.48846	4.41868	9.10698	7.82768	5.20179
		AT1G79160	0.398836	0.15327	0.385565	0.167005	5.31893	6.58933	8.27691	1.06496	3.0705	2.8398	4.66452	7.64357	8.8867	11.872	9.76624	7.8974
		AT2G47500	13.6765	15.1352	12.5502	15.4461	5.0444	5.36678	4.77493	8.306	8.47598	7.966	8.6632	8.91712	8.51622	5.73717	7.18466	8.01603
		AT5G47910	3.24861	3.20357	3.96854	3.44693	8.76947	9.72843	8.95334	14.1724	10.2966	8.65346	12.6506	17.0471	17.3494	24.7057	20.7174	15.9975
		AT1G77690	34.6658	28.2026	29.3451	28.0844	15.3484	14.5054	15.4168	17.2798	20.3816	19.3514	19.5062	16.1401	17.493	15.3208	16.3773	19.5733
		AT1G66480	1.9191	1.9968	2.54834	3.37506	9.38755	9.39756	11.475	6.07339	4.64505	5.5458	7.58195	11.1478	13.1898	21.3627	16.1765	13.7288
		AT4G35200	17.6344	17.3898	13.2012	14.3872	9.70873	7.7343	7.30479	10.2145	10.2542	9.62326	10.853	10.9266	8.38115	5.7728	6.77073	10.6909
		AT1G17380	0.115065	0.0884373	0.0296631	0.07709	1.51784	1.49941	1.64264	0.727685	0.558468	0.358439	1.82881	3.61801	3.53858	6.02819	3.77467	2.90787
		AT1G29640	5.41042	4.44029	5.41951	6.9885	8.37454	9.21119	9.12135	20.9743	13.2141	8.76026	9.91362	17.6816	17.5473	24.5124	22.1056	20.426
		AT1G43670	4.89896	4.76158	4.81313	6.39613	8.49365	7.93379	11.7408	12.6136	12.669	10.5255	10.3726	9.09834	13.2006	15.0651	13.4408	14.5873
		AT3G16690	0.765144	1.43455	0.988487	1.16214	2.96442	2.92696	2.60662	2.75424	2.46508	1.589	2.13546	2.73618	3.0329	4.51375	3.53901	4.52056
		AT5G55780	3.76826	3.6962	2.88922	3.71284	1.56178	2.09403	1.57147	1.84481	1.5959	1.48798	1.76401	1.41596	1.58684	0.505549	0.847157	1.03048
		AT5G43870	1.03718	0.791667	0.665129	0.683389	1.96569	1.87093	2.06211	1.72021	2.10883	2.41205	1.38549	1.69174	1.85377	2.22492	1.93102	1.87693
		AT3G18773	3.44573	2.28688	3.28037	3.08561	0.880982	1.00173	0.878653	0.346981	0.508571	0.42259	0.683447	0.641591	0.811201	1.06606	0.767716	1.1999
		AT3G50930	6.5935	4.69581	6.96263	5.3532	11.6491	14.51	13.2544	22.5587	14.7825	16.9495	15.3719	19.4235	23.7407	24.9589	25.2103	18.3625
		AT5G65140	2.76933	1.79409	1.61399	1.97299	3.926	4.01447	5.86041	4.73173	4.26889	4.73301	3.74108	3.9649	4.39746	3.70754	2.88409	3.35877
		AT1G17420	0.0276809	0.0330947	0	0	1.58229	1.89372	2.45881	1.70648	1.76198	1.33176	2.72134	4.33868	4.45076	9.40424	4.86021	3.14508
		AT1G47990	0.0158527	0	0	0	0.916894	0.998453	1.6575	0.140356	0.222864	0.197531	0.748743	1.38415	1.09014	2.20841	2.44987	1.93227
		AT5G13080	0.264645	0.593257	0.907378	1.64449	2.25571	3.1612	4.43216	4.3738	2.97639	3.70979	5.3609	11.6979	13.6623	21.4901	17.1657	13.1598
		AT4G23870	9.28164	11.3617	7.61013	9.70818	2.6574	1.79834	2.13811	6.09984	4.24121	4.63891	5.61873	4.83386	3.10901	2.2011	4.02373	4.4035
		AT5G57770	9.7072	9.06885	8.46816	9.27573	4.03968	3.91845	4.23229	3.66646	4.04878	3.27192	3.80513	3.38977	3.51182	2.03728	3.46615	3.43544
		AT5G64080	10.8872	8.2343	8.20027	6.13255	4.85119	3.88087	3.91996	5.16886	4.54732	5.50498	5.34086	5.20931	4.34015	1.49356	2.11213	1.53177
		AT4G12520	790.018	909.561	887.565	890.656	433.975	391.689	346.976	353.84	355.986	350.207	387.476	391.031	336.524	240.429	435.628	501.263
		AT1G21120	2.82632	1.92185	6.60907	8.7813	21.7959	16.9826	20.1365	19.6249	18.5975	8.87763	34.2872	50.8758	55.9832	102.274	87.6885	83.3548
		AT1G75830	0	0	0.064498	0	0.942952	0.621	0.992132	0.35161	0.418727	3.56285	2.77603	5.39625	11.185	51.7488	24.8947	13.6478
		AT1G63800	3.56525	2.90627	3.39681	4.88161	7.18477	6.60602	8.14332	6.27884	6.92241	6.31677	5.46911	6.87076	8.79604	16.2974	11.2061	11.4026
		AT1G55330	200.707	183.876	200.824	226.807	52.756	45.3243	57.1738	45.2554	44.9648	66.517	67.1402	64.2044	55.9755	25.0643	53.5213	64.1067
		AT1G52710	1.82591	1.80878	2.36923	2.69126	4.46427	4.2677	5.40632	3.54116	4.21711	4.06278	3.37659	3.03668	4.57535	7.03979	6.66167	5.51471
		AT3G03150	8.32186	8.75483	9.55045	11.1049	17.5366	14.5263	16.9198	22.0824	19.0924	17.5476	15.7833	15.0049	18.2971	26.1838	19.8215	20.3348
		AT1G70130	0.0347793	0	0	0	1.55279	1.51069	1.57684	0.855353	0.366706	0.234738	0.967347	0.854067	0.797219	0.952442	1.43831	1.18172
		AT4G22570	2.31258	1.79315	2.39907	2.59348	1.4737	1.46794	1.20944	1.16498	1.60985	1.29926	1.26639	1.17867	1.19135	1.05086	1.32527	1.43403
		AT5G26730	2.40067	2.1925	2.44685	3.15345	1.08265	0.844834	0.80213	0.393609	0.833322	1.13098	1.14319	1.09172	0.753211	0.502866	0.653164	1.12691
		AT2G24100	7.04282	6.34604	7.27125	9.02449	13.524	16.5112	17.3031	12.7895	12.1645	12.248	10.9886	13.9387	13.7291	17.8785	16.5101	16.1595
		AT4G15975	1.6108	1.06428	1.17291	1.42472	2.86753	2.66982	2.87629	5.2821	5.62823	3.1398	5.63557	7.1453	8.22395	13.3246	9.5341	7.49873
		AT2G29440	29.4571	33.9821	23.0871	26.7107	91.4132	90.7637	98.9989	53.9599	56.8083	44.6755	50.844	61.5458	48.0375	88.7783	73.5393	73.9312
		AT5G16120	5.69416	5.75908	5.59381	6.2926	9.56445	9.17012	10.1522	12.856	12.558	8.87666	10.1117	10.0062	10.8905	14.5333	12.1513	12.3322
		AT1G30720	2.39907	3.9467	3.74975	3.38862	6.17214	7.24119	7.49841	26.7415	18.7225	11.1806	15.4055	18.5898	24.851	35.2676	26.0064	25.0017
		AT4G39950	8.98633	12.0461	13.5955	10.1103	76.8623	78.7077	72.9019	60.2004	60.5082	51.918	115.485	133.509	157.061	376.544	311.21	229.683
		AT1G22510	2.86495	2.91377	3.24423	3.3139	4.6045	4.96939	4.64347	5.6557	4.93321	4.7518	5.08566	5.84097	6.41955	7.50922	6.44512	5.6621
		AT1G56220	28.0554	30.9922	33.8314	37.1298	45.6486	53.4948	50.7278	66.1421	65.2703	49.8167	50.1761	49.6225	58.1271	68.2735	72.7393	74.0742
		AT5G45250	1.91437	2.45676	2.5434	2.62544	4.06326	4.50098	4.84271	4.50947	4.43406	3.67473	4.7928	5.36719	6.42385	8.64701	6.795	5.40867
		AT5G05600	8.83612	7.47301	12.9944	11.4194	57.668	53.9422	66.6147	23.975	22.737	20.2717	34.8687	45.3752	45.7039	91.682	71.3735	72.0099
		AT1G71692	2.71494	2.07129	2.58496	2.58518	0.761011	0.58638	0.458002	0.782063	0.738049	0.763181	1.24372	0.832183	0.627856	0.392911	0.359132	0.711899
		AT1G25560	16.7179	16.3732	17.469	12.3441	33.4134	37.5282	42.5542	43.2716	39.5582	37.7147	25.7769	28.6273	33.1472	39.7847	39.6723	33.4286
		AT1G21830	5.53176	9.54941	6.38636	6.79209	10.9168	11.4937	13.4812	14.1831	16.5588	11.4428	10.2177	12.1422	15.4756	19.2927	17.6815	16.5851
		AT3G20640	1.53018	1.69041	1.87768	2.77001	0.621072	0.598191	0.645623	0.28902	0.530626	0.483021	0.526783	0.679156	0.378201	0.32066	0.359704	0.422539
		AT5G09220	2.16492	0.473474	3.06105	6.74801	0.133948	0.186353	0.036643	0.0259724	0.0773254	0.0137072	0.235539	0.324167	0.23681	0.172894	0.201129	0.31326
		AT4G16610	6.386	6.74989	5.47224	6.35786	2.89605	3.33173	2.57479	2.7726	4.6811	4.29719	3.03303	3.24477	2.41777	2.37878	2.01897	2.96313
		AT1G23800	1.50277	0.441002	0.862854	2.13031	4.131	4.52475	6.69957	2.58039	2.75285	4.0571	2.00744	4.39856	4.84707	9.7598	7.00278	5.93867
		AT5G07310	0.511771	0	0	0	4.4293	4.74013	10.5291	1.33268	1.44599	2.12562	1.10589	2.21779	2.22018	4.91064	5.01266	4.35127
		AT1G27950	11.1636	8.89558	9.33199	10.064	4.59296	4.17671	3.49376	5.58336	4.61593	5.35758	5.14467	5.60995	5.14219	1.5917	2.73105	3.84524
[truncated: 7,343 more rows]

## Sheet: S4
Supplementary Table S4. K-means clustering of the 8,296 differentially expressed genes (DEGs) regulated by PEP1. (supports to Figure 1)
[truncated: 1,612 more rows]

[truncated: 25 more sheets: S5, S6, S7, S8, S9, S10, S11, S12, S13, S14, S15, S16, S17, S18, S19, S20, S21, S22, S23, S24 …]
